# Supplementary material for: Clinical immunology in chromatinopathies: a scoping review
Source: Front Immunol. 2026 Mar 26;17:1773284. doi: 10.3389/fimmu.2026.1773284 (PMC13062231; doi:10.3389/fimmu.2026.1773284)
Supplement: Supplementary file 2 [file DataSheet2.xlsx]

## Sheet: Sheet1
Items	Search terms
#1	("Kleefstra Syndrome"[Supplementary Concept] OR kleefstra-syndrom*[tiab] OR kleefstra[ti] OR EHMT1[tiab] OR EHMT-1[tiab] OR 9q34.3[tiab] OR 9q-Subtelomeric-Delet*[tiab] OR 9qSTDS[tiab] OR g9a-like protein[tiab] OR lysine methyltransferase 1[tiab] OR "Kabuki Syndrome"[Supplementary Concept] OR kabuki-syndrom*[tiab] OR kabuki[ti] OR KMT2D[tiab] OR lysine methyltransferase 2D[tiab] OR wiedemann-stei…
#2	(immun*[MeSH Terms] OR immun*[tiab] OR hypogammaglobulinemia[tiab] OR hypergammaglobulinemia[tiab] OR gammaglobulin*[tiab] OR IgG[tiab] OR IgA[tiab] OR IgM[tiab] OR CD4[tiab] OR CD8[tiab] OR CD3[tiab] OR CD19[tiab] OR T lymphocyt*[tiab] or B lymphocyt*[tiab] OR T cell[tiab] OR B cell[tiab] OR inflammasom*[tiab] OR NLRP3[tiab] OR infection[tiab] OR inflammation[tiab])
#3	(neoplasms[MeSH] OR tumor[tiab] OR cancer[tiab] OR tumour[tiab] OR lymphoma[tiab] OR malignanc* OR leukemia[tiab] OR leukaemia[tiab] OR melanoma[tiab] OR carcinoma[tiab] OR sarcoma[tiab] OR "myelodysplastic syndrom*"[tiab] OR "clonal hematopoiesis"[tiab])
Strategy	#1 AND #2 NOT #3
Filter	Clinical Study, Clinical Trial, Case Report, Observational Study
