# Supplementary material for: Clinical immunology in chromatinopathies: a scoping review
Source: Front Immunol. 2026 Mar 26;17:1773284. doi: 10.3389/fimmu.2026.1773284 (PMC13062231; doi:10.3389/fimmu.2026.1773284)
Supplement: Supplementary file 3 [file DataSheet3.xlsx]

## Sheet: Sheet1
Gene	Age	Genetic variant	Protein variant	Mutation classification	Functional protein consequences	Gammaglobulin level	IgG	IgG subclasses	IgA	IgM	T cells	B cells	NK cells	Infections	Immunopathology	Reference
CREBBP	NR	c.2368C>T	NR	nonsense	loss of function	normal	NR	NR	NR	NR	NR	NR	NR	Lung infection, bronchial endometritis	NR	118
	38 y/o	c.4644_4646dupGTT	NR	in-frame duplication	loss of function	hypo	2.1 g/L	NR	<0.3 g/L	0.47 g/L	Normal T cell parameters	Normal circulating B cell numbers with reduced proportion of class-switched (CD19+IgD-CD27+) memory B cells, deficient responsiveness to T-independent polysaccharide challenge with intact T-dependent (tetanus, Hib) responses	NR	Severe reflux oesophagitis, recurrent and prolonged chest infections, right lower zone respiratory tract infection	CVID, PID, symptomatic, mild (presumed immune-mediated) thrombocytopenia	116
	38 y/o	c.5552G>A	NR	missense	protein-altering variant	hypo	0.27 g/L	NR	0.02 g/L	0.12 g/L	within reference ranges CD3: 74.8%, CD4: 28.1%, CD8: 33.4%	within reference ranges CD19: 17.9%	within reference ranges CD3-CD16+CD56+: 6.8%	Sinusitis, pneumonia, chronic diarrhea, vaginitis, pangastritis and nodular bulbitis, erosive gastritis, multiple nodular lymphoid hyperplasia (NLH)	CVID, inflammatory reaction characterized by an increase in eosinophils was observed in the mucosa of the duodenum, terminal ileum, and colon, disease similar to celiac disease, gluten enteropathy	119
	15 y/o	c.3833A>C	NR	missense	protein-altering variant	hypo	200 mg/dL	NR	5 mg/dL	9 mg/dL	NR	Severe B cell deficiency, CD19+: 0.5%, CD21lo2CD38lo2 B cells: 60.2%, complete lack of CD27+ IgD− switched memory B cells with increased CD27+ IgD+ unswitched memory B cell subset, lack of terminally differentiated B cells	NR	Bronchiectasis	Immune thrombocytopenia purpura, neutropenia	115
	23 y/o	de novo reciprocal translocation t(2; 16)(q36.3; p13.3)	NR	balanced translocation	multi-gene deletion	NR	NR	NR	NR	NR	NR	High rate of B cell apoptosis	NR	Recurrent respiratory infections (sinusitis, otitis medias, tonsillitis and pneumonias) from 2 m/o until 5 y/o	Mild leukocytosis, 40–50% decrease of the total polymorphonuclear leukocyte count with dysgranulopoietic granulocytes, detailed analysis of this patient: Torres LC. Avaliação da imunocompetência dos portadores da síndrome de Rubinstein-Taybi. 2008. Persistent mild to moderate leukocytosis (13,000 to 26,000/ mm3) was observed despite the absence of clinical signs of infection. 40–50% of blood …	112, 113
	6,5 y/o	de novo transition c.1066C>T	p.Gln356*	nonsense	loss of function	NR	NR	NR	NR	NR	NR	NR	NR	Repeated airway infections in the second half of the first year, when skin allergy to cephalosporin and constantly increased leukocyte number (~18 × 10^9) even out of infection were registered	The patient had unremarkable blood and urine test results except the increased leukocyte count (14 × 10^9) (Granulocytes, 51.3%; Monocytes, 11.5%; Lymphocytes, 36.7%) and higher monocyte fraction level	117
EP300	17 y/o	c.4763T>C	NR	missense	protein-altering variant	hypo	<400 mg/dL	NR	17 y/o: 1 mg/dL, 14 y/o: 7mg/dL	17y/o: 50 mg/dL, 14 y/o: 59 mg/dL	17 y/o: CD3+: 700 cells/µl; CD3+CD4+: 270 cells/µl; CD3+CD8+: 390 cells/µl, profound lymphopenia, increased CD3+CD4-CD8-αβ+, 14y/o: CD3+: 85.2%; CD4+: 32.5%; CD8+: 46.9%	17y/o: CD19+: 20 cells/µl; switched memory CD19+IgD-IgM-CD27+: 1.3%; IgM memory CD19+IgD+IgM+CD27+: 11.1%; plasmacells: 0.7%, profound lymphopenia, CD19hiCD21lo	17y/o: CD3-CD16+CD56+: 90 cells/µl, profound lymphopenia, 14y/o: CD16+CD56+: 10.7%	Recurrent and severe infections, stomatitis, upper respiratory tract infections, skin abscesses. None requiring hospitalization but one episode of hypovolemic shock due to severe diarrhea, pneumonia and rhinovirus infections	CVID, early onset of multiple cytopenia (recurrent episodes of AIHA, ITP, and intermittent neutropenia), severe lymphopenia, multiple drug allergies, HLH, Fisher-Evans’ syndrome, ALPS, CID, leucopenia	126, 127, 128,
	17 y/o	c.4763T>C	NR	missense	protein-altering variant	hypo	651 mg/dL	NR	47 mg/dL	183 mg/dL	CD3+: 2300 cells/µl; CD3+CD4+: 1680 cells/µl; CD3+CD8+: 560 cells/µl	CD19+: 590 cells/µl; switched memory CD19+IgD-IgM-CD27+: 7.1%; IgM memory CD19+IgD+IgM+CD27+: 22.3%; plasmacells: 0.1%	CD3-CD16+CD56+: 320 cells/µl	No infection susceptibility	No
	4 y/o	c.3750C>A	NR	nonsense	loss of function	hypo	1.5g/L	NR	<0.07 g/L	0.20 g/L	NR	NR	NR	Recurrent serious respiratory infections	Immunodeficiency, hypothyroidism, adrenal insufficiency;	129
	10 y/o	c.1889A>G	NR	missense	protein-altering variant	normal	normal	NR	normal	normal	NR	NR	NR	Recurrent respiratory infections	Neutropenia, immunodeficiency, agranulocytosis
	4 y/o	c.2499dupG	NR	frameshift	loss of function	hypo	4.77g/L	NR	0.14 g/L	1.03 g/L	NR	NR	NR	Recurrent respiratory infections and pneumonia, transient EB virus infection	Immunodefciency	130
	22 y/o	c.1942T>C	p.Arg648*	nonsense	loss of function	NR	NR	NR	NR	NR	NR	NR	NR	Recurrent respiratory infections during the initial years of life	NR	121
	8 y/o	c.2877_2884del	p.Ser959fs*966	frameshift	loss of function	NR	NR	NR	NR	NR	NR	NR	NR	Recurrent urogenital infectios, synechiae of the labia majora were diagnosed	NR
	27 y/o	deletion of exon 1 in two independent screenings (c.1200‐?_94+?del)	NR	deletion	loss of function	NR	NR	NR	NR	NR	NR	NR	NR	No immune-related phenotype reported	NR
	7 y/o	deletion of exons 3-8	NR	deletion	loss of function	NR	NR	NR	NR	NR	NR	NR	NR	Suffered from recurrent upper and lower tract respiratory infections throughout childhood	NR	122
	19 y/o	c.7100delC	p.Pro2366Argfs*35	frameshift	loss of function	NR	NR	NR	NR	NR	NR	NR	NR	Recurrent infections of the upper respiratory tract during early childhood	NR	123
	3 y/o	heterozygous c.638delG	p.Gly213Glufs*6	frameshift	loss of function	NR	NR	NR	NR	NR	NR	NR	NR	NR	NR
	1 y/o	c.41_51delinsT	p.Lys14Ilefs*31	NR	loss of function	NR	NR	NR	NR	NR	NR	NR	NR	NR	NR	124
	16 y/o	c.669dupT	p.Gln223Serfs*19	NR	loss of function	NR	NR	NR	NR	NR	NR	NR	NR	Recurrent upper airway infections	NR
	8 m/o	c.3501+1G>A	NR	NR	loss of function	NR	NR	NR	NR	NR	NR	NR	NR	NR	NR
	7 y/o	c.5153C>T	p.Arg1311*	NR	loss of function	NR	NR	NR	NR	NR	NR	NR	NR	NR	NR
	2 m/o	c.4652dupA	p.Asn1552Glufs*2	NR	loss of function	NR	NR	NR	NR	NR	NR	NR	NR	NR	NR
	22 m/o	Deletion of exons 17 and 18	NR	NR	loss of function	NR	NR	NR	NR	NR	NR	NR	NR	NR	NR
	12 y/o	c.3661delC de novo	p.Gln1221Serfs*6	frameshift	loss of function	NR	NR	NR	NR	NR	NR	NR	NR	Recurrent otitis media	NR	125
	11 y/o	c.659_662delCTGA de novo	p.Thr220Serfs*16	frameshift	loss of function	NR	NR	NR	NR	NR	NR	NR	NR	NR	NR
	5,5 y/o	c.104_107delCTCT de novo	p.Ser35Tyrfs*12	frameshift	loss of function	NR	NR	NR	NR	NR	NR	NR	NR	NR	NR
	19 y/o	c.1833T > G de novo	p.Tyr611*	nonsense	loss of function	NR	NR	NR	NR	NR	NR	NR	NR	NR	NR
	15 y/o	c.4783T > G de novo	p.Phe1595Val	missense	protein-altering variant	NR	NR	NR	NR	NR	NR	NR	NR	NR	NR
	3,5 y/o	c.5471A > C de novo	p.Gln1824Pro	missense	protein-altering variant	low	NR	NR	NR	NR	NR	NR	NR	NR	Low immunoglobulin levels
	12,5 y/o	c.5873delC de novo	p.Pro1958Argfs*2	frameshift	loss of function	NR	NR	NR	NR	NR	NR	NR	NR	Frequent lower respiratory tract infections	NR
	15 y/o	c.4066C > T de novo	p.Arg1356*	nonsense	loss of function	NR	NR	NR	NR	NR	NR	NR	NR	NR	NR
	3,5 y/o	c.3857A > G de novo	p.Asn1286Ser	missense	protein-altering variant	NR	NR	NR	NR	NR	NR	NR	NR	Recurrent otitis media	NR
KAT6A	17 y/o	c.4645G>A	NR	missense	protein-altering variant	NR	NR	NR	NR	NR	NR	NR	NR	Recurrent respiratory tract infections, sepsis	NR	135
	9 y/o	c.3844G>T	NR	nonsense	loss of function	NR	NR	NR	NR	NR	NR	NR	NR	Recurrent respiratory tract infections	NR
	16 y/o	c.3385C>T	NR	nonsense	loss of function	NR	NR	NR	NR	NR	NR	NR	NR	NR	NR	134
	11 y/o	c.3640A>T	NR	nonsense	loss of function	NR	NR	NR	NR	NR	NR	NR	NR	Recurrent pneumonias	NR
	9 y/o	c.3427_3428insTA	NR	frameshift	loss of function	NR	NR	NR	NR	NR	NR	NR	NR	Recurrent conjunctivitis	NR
	8 y/o	c.1075G>A	NR	frameshift	loss of function	NR	NR	NR	NR	NR	NR	NR	NR	NR	NR
	6 y/o	c.4254_4257 delTGAG	NR	frameshift	loss of function	NR	NR	NR	NR	NR	NR	NR	NR	NR	NR
	3 y/o and 5 y/o	c.3385C>T	NR	nonsense	loss of function	NR	NR	NR	NR	NR	NR	NR	NR	Recurrent aspiration pneumonias	NR	131, 133
	2 y/o and 5 y/o	c.3385C>T	NR	nonsense	loss of function	NR	NR	NR	NR	NR	NR	NR	NR	Recurrent urinary tract and respiratory tract infections, recurrent otitis media	NR
	5 y/o and 7 y/o	c.3070C>T	NR	nonsense	loss of function	NR	NR	NR	NR	NR	NR	NR	NR	NR	NR
	4 y/o and 6 y/o	c.3385C>T	NR	nonsense	loss of function	NR	NR	NR	NR	NR	NR	NR	NR	Chronic ear infections requiring grommets, chronic otitis media	NR
	16 y/o	chr8:g.41790230_41790233del / c.5505_5508del	p.Asn1836Leufs*15	frameshift	loss of function	NR	NR	NR	NR	NR	NR	NR	NR	NR	Persistent thrombocytopenia since birth	133
	8 y/o	chr8:g.41791525C>A / c.4213G>T	p.Glu1405*	nonsense	loss of function	hypo	low	NR	low	NR	NR	NR	NR	Severe ear infections and permanent perforated ear drums. Frequent respiratory tract infections and reactive airway disease	Cyclical neutropenia (low IgG, low mannan-binding, IgA low, poor response to pneumococcal vaccine) on subcutaneous immunoglobulins. V Immunoglobulin therapy 3 weekly for Common Variable Immune Disease (CVID)
	18 y/o	chr8:g.41791694_41791695del / c.4043_4044del	p.Gln1348Argfs*7	frameshift	loss of function	NR	NR	NR	NR	NR	NR	NR	NR	NR	NR
	9 y/o	chr8:g.41812905delC / c.1507delG	p.Asp503Ilefs*42	frameshift	loss of function	NR	NR	NR	NR	NR	NR	NR	NR	NR	NR
	9 y/o	chr8:g.41801291G>A / c.2203C>T	p.Arg735*	nonsense	loss of function	NR	NR	NR	NR	NR	NR	NR	NR	NR	NR
	5 y/o	chr8:g.41792223delC / c.3515delG	p.Gly1172Aspfs*4	frameshift	loss of function	NR	NR	NR	NR	NR	NR	NR	NR	NR	NR
	21 y/o	chr8:g.41906298_41906301del / c.195_198del	p.Asn65Lysfs*15	frameshift	loss of function	NR	NR	NR	NR	NR	NR	NR	NR	Mostly extensive herpes simplex infections, involving the face and eyes (keratitis) requiring valaciclovir prophylaxis	NR
	23 y/o	chr8:g.41839377G>A / c.805C>T	p.Arg269*	nonsense	loss of function	NR	NR	NR	NR	NR	NR	NR	NR	NR	NR
	15 y/o	chr8:g.41795071G>A / c.3055C>T	p.Arg1019*	nonsense	loss of function	NR	NR	NR	NR	NR	NR	NR	NR	Right sided conductive hearing loss (has frequent ear infections)	NR
	7 y/o	chr8:g.41792357_41794780del / c.3345_3346​insAGTCAGATGA	p.Ala1116Serfs*11	frameshift	loss of function	NR	NR	NR	NR	NR	NR	NR	NR	NR	NR
	11 y/o	chr8:g.41791669G>A / c.4069C>T	p.Gln1357*	nonsense	loss of function	normal	NR	NR	NR	NR	NR	NR	NR	NR	Hypermetropia. Given booster immunisations as low immune response mounted to HiB and pneumococcal vaccine.
	9 y/o	chr8:g.41832264_41834580del / c.1308_1309insCGCAA	p.Tyr437Argfs*43	frameshift	loss of function	NR	NR	NR	NR	NR	NR	NR	NR	NR	NR
	4 y/o	chr8:g.41791481_41791484del / c.4254_4257del	p.Glu1419Trpfs*12	frameshift	loss of function	NR	NR	NR	NR	NR	NR	NR	NR	Impetigo and a separate staph infection	NR
	5 y/o	chr8:g.41906450del/ c.46del	p.Ala16Profs*5	frameshift	loss of function	NR	NR	NR	NR	NR	NR	NR	NR	NR	NR
	13 y/o	chr8:g.41791093C>T / c.4645G>A	p.Gly1549Ser	missense	protein-altering variant	NR	NR	NR	NR	NR	NR	NR	NR	NR	NR
	23 y/o	chr8:g.41791066T>G / c.4672A>C	p.Ser1558Arg	missense	protein-altering variant	NR	NR	NR	NR	NR	NR	NR	NR	NR	NR
	14 y/o	chr8:g.41832342T>A / c.1364-2A>T	NR	splice site	loss of function	NR	NR	NR	NR	NR	NR	NR	NR	Recurrent ear infections	NR
	7 y/o	chr8:g.41792353G>A / c.3385C>T	p.Arg1129*	nonsense	loss of function	NR	NR	NR	NR	NR	NR	NR	NR	Chronic serous otitis media	NR
	30 y/o	chr8:g.41834753G>T / c.1136C>A	p.Arg1129*	nonsense	loss of function	NR	NR	NR	NR	NR	NR	NR	NR	NR	Hashimoto’s thyroiditis, diabetes, unclear whether type one or type two due to unusual clinical features
	10 y/o	chr8:g.41791696G>A / c.4042C>T	p.Gln1348*	nonsense	loss of function	hypo	NR	NR	NR	NR	NR	NR	NR	NR	Hypogammaglobilinemia
	7 y/o	chr8:g.41795056G>A / c.3070C>T	p.Arg1024*	nonsense	loss of function	NR	NR	NR	NR	NR	NR	NR	NR	NR	NR
	9 y/o	chr8:g.41792353G>A / c.3385C>T	p.Arg1129*	nonsense	loss of function	NR	NR	NR	NR	NR	NR	NR	NR	NR	NR
	8 y/o	chr8:g.41838363delC / c.907+1delG	NR	splice site	loss of function	NR	NR	NR	NR	NR	NR	NR	NR	NR	NR
	5 y/o	chr8:g.41834605_41834606insA / c.1283_1284insT	p.Glu429Glyfs*7	nonsense	loss of function	NR	NR	NR	NR	NR	NR	NR	NR	Infection of site after muscle biopsy, for 8 weeks post biopsy	NR
	9 y/o	chr8:g.41791713del /c.4025del	p.Lys1342Argfs*11	frameshift	loss of function	NR	NR	NR	NR	NR	NR	NR	NR	NR	Several allergies
	9 y/o	chr8:g.41795071G>A / c.3055C>T	p.Arg1019*	nonsense	loss of function	NR	NR	NR	NR	NR	NR	NR	NR	Recurrent infections.	Lymphopenia in first year of life
	3 y/o	chr8:g.41791376dupC / c.4362dupG	p.Thr1455Aspfs*9	frameshift	loss of function	NR	NR	NR	NR	NR	NR	NR	NR	Chronic otitis media requiring grommets, severe RSV associated pneumonia requiring hospitalisation for 29 days	NR
	4 y/o	chr8:g.41834777G>T / c.1112C>A	p.Ser371Tyr	missense	protein-altering variant	NR	NR	NR	NR	NR	NR	NR	NR	NR	NR
	1 y/o	chr8:g.41791357G>A / c.4381C>T	p.Gln1461*	nonsense	loss of function	NR	NR	NR	NR	NR	NR	NR	NR	NR	NR
	2 y/o	chr8:g.41791085A>C / c.4653T>G	p.Ser1551Arg	missense	protein-altering variant	NR	NR	NR	NR	NR	NR	NR	NR	NR	NR
	5 y/o	chr8:g.41792353G>A / c.3385C>T	p.Arg1129*	nonsense	loss of function	NR	NR	NR	NR	NR	NR	NR	NR	Chronic otitis media requiring grommets	NR
	2 y/o	chr8:g.41794839_41794840insG / c.3286_3287insC	p.Cys1096Serfs*6	frameshift	loss of function	NR	NR	NR	NR	NR	NR	NR	NR	NR	NR
	7 y/o	chr8:g.41791464_41791465del / c.4273_4274del	p.Val1425Thrfs*13	frameshift	loss of function	NR	NR	NR	NR	NR	NR	NR	NR	Bone marrow failures after RSV infection requiring platelet and red blood cell transfusions	NR
	8 y/o	chr8:g.41791506_41791510del / c.4228_4232del	p.Lys1410Glyfs*7	frameshift	loss of function	NR	NR	NR	NR	NR	NR	NR	NR	NR	NR
	9 y/o	chr8:g.41794944A>C / c.3182T>G	p.Leu1061*	nonsense	loss of function	NR	NR	NR	NR	NR	NR	NR	NR	NR	NR
	1 y/o	chr8:g.41795056G>A / c.3070C>T	p.Arg1024*	nonsense	loss of function	NR	NR	NR	NR	NR	NR	NR	NR	NR	NR
	22 y/o	chr8:g.41798488dupG / c.2911dupC	p.Arg971Profs*5	frameshift	loss of function	NR	NR	NR	NR	NR	NR	NR	NR	NR	NR
	21 y/o	chr8:g.41836254G>A / c.949C>T	p.Arg317*	nonsense	loss of function	NR	NR	NR	NR	NR	NR	NR	NR	Recurrent otitis media	NR
	2 y/o	chr8:g.41805352dupA / c.1819dupT	p.Tyr607Leufs*16	frameshift	loss of function	NR	NR	NR	NR	NR	NR	NR	NR	NR	NR
	12 y/o	chr8:g.41794840dupA / c.3286dupT	p.Cys1096Leufs*6	frameshift	loss of function	NR	NR	NR	NR	NR	NR	NR	NR	NR	NR
	6 y/o	chr8:g.41798716G>A / c.2683C>T	p.Pro895Ser	missense	protein-altering variant	NR	NR	NR	NR	NR	NR	NR	NR	NR	NR
	3 y/o	chr8:g.41792373A>C / c.3365T>G	p.Leu1122*	nonsense	loss of function	NR	NR	NR	NR	NR	NR	NR	NR	Recurrent otitis media requiring grommets	Eczema
	1 y/o	chr8:g.41792077C>A / c.3661G>T	p.Glu1221*	nonsense	loss of function	NR	NR	NR	NR	NR	NR	NR	NR	Required intubation for two viral respiratory tract infections	NR
	5 y/o	chr8:g.41792304del / c.3434del	p.Pro1145Leufs*2	frameshift	loss of function	NR	NR	NR	NR	NR	NR	NR	NR	NR	NR
	18 y/o	chr8:g.41795056G>A / c.3070C>T	p.Arg1024*	nonsense	loss of function	NR	NR	NR	NR	NR	NR	NR	NR	Multiple episodes of aspiration pneumonia	NR
	5 y/o	chr8:g.41792353G>A / c.3385C>T	p.Arg1129*	nonsense	loss of function	NR	NR	NR	NR	NR	NR	NR	NR	NR	NR
	7 y/o	chr8:g.41806840_41806841del / c.1639_1640del	p.Met547Glufs*3	frameshift	loss of function	NR	NR	NR	NR	NR	NR	NR	NR	NR	NR
	19 y/o	chr8:g.41804203C>T / c.1903-1G>A	NR	splice site	loss of function	NR	NR	NR	NR	NR	NR	NR	NR	NR	NR
	8 y/o	chr8:g.41906495T>C / c.1A>G	p.Met1Val	frameshift	loss of function	NR	NR	NR	NR	NR	NR	NR	NR	NR	NR
	20 y/o	chr8:g.41906495T>C / c.1A>G	p.Met1Val	frameshift	loss of function	NR	NR	NR	NR	NR	NR	NR	NR	NR	NR
	4 y/o	chr8:g.41834793G>A / c.1096C>T	p.Arg366*	nonsense	loss of function	NR	NR	NR	NR	NR	NR	NR	NR	NR	NR
	3 y/o	chr8:g.41792353G>A / c.3385C>T	p.Arg1129*	nonsense	loss of function	NR	NR	NR	NR	NR	NR	NR	NR	Frequent upper respiratory tract infections	Hyper-responsive bronchial system, bronchial asthma, impaired mucociliary clearance, bronchomalacia.
	5 y/o	c.3879_3880insC	p.Glu1294Argfs*19	frameshift	loss of function	NR	NR	NR	NR	NR	NR	NR	NR	NR	NR
	12 y/o	c.3116_3117delCTinsAA	p.Ser1039*	nonsense	loss of function	NR	NR	NR	NR	NR	NR	NR	NR	NR	NR
	10 y/o	c.3116_3117delCTinsAA	p.Ser1039*	nonsense	loss of function	NR	NR	NR	NR	NR	NR	NR	NR	NR	NR
	3 y/o	c.4292_4293insC	p.Leu1431Phefs*8	frameshift	loss of function	NR	NR	NR	NR	NR	NR	NR	NR	NR	NR
	8 y/o	c.4108G>T	p.Glu1370*	nonsense	loss of function	NR	NR	NR	NR	NR	NR	NR	NR	NR	NR
	4 y/o	c.3831_3832insAG	p.Arg1278Serfs*17	frameshift	loss of function	NR	NR	NR	NR	NR	NR	NR	NR	NR	NR
	19 y/o	arr 8p11.21 (41,786,230-42,022,328) exons 1–18	NR	deletion	loss of function	NR	NR	NR	NR	NR	NR	NR	NR	NR	NR
	3 y/o	c.3464delG	p.Gly1155Alafs*21	frameshift	loss of function	NR	NR	NR	NR	NR	NR	NR	NR	NR	NR
	10 y/o	c.3287delG	p.Cys1096Phefs*27	frameshift	loss of function	NR	NR	NR	NR	NR	NR	NR	NR	Recurrent otitis media with eardrum perforation, chronic cough	NR
	12 y/o	c.3230delA	p.Asn1077Metfs*46	frameshift	loss of function	NR	NR	NR	NR	NR	NR	NR	NR	NR	NR
	6 y/o	c.3070C>T	p.Arg1024*	nonsense	loss of function	NR	NR	NR	NR	NR	NR	NR	NR	NR	NR
	7 y/o	c.1928A>G	p.Asn643S	missense	protein-altering variant	NR	NR	NR	NR	NR	NR	NR	NR	NR	NR
	30 y/o	c.3040-1_3040delGA	NR	splice site	loss of function	NR	NR	NR	NR	NR	NR	NR	NR	NR	NR
	10 y/o	c.235C>T	p.Arg79*	frameshift	loss of function	NR	NR	NR	NR	NR	NR	NR	NR	NR	NR
	3 y/o	c.3850_3851dup	p.Gln1285Glyfs*10	frameshift	loss of function	NR	NR	NR	NR	NR	NR	NR	NR	NR	NR
	3 y/o	c.3655_3657	p.Leu1219Thrfs*75	frameshift	loss of function	NR	NR	NR	NR	NR	NR	NR	NR	NR	Multiple allergies
	14 y/o	c.3070C>T	p.Arg1024*	nonsense	loss of function	NR	NR	NR	NR	NR	NR	NR	NR	NR	NR
	11 y/o	c.3070C>T	p.Arg1024*	nonsense	loss of function	NR	NR	NR	NR	NR	NR	NR	NR	Repeated hospital admission in infancy with pulmonary infections	NR
	1 y/o	c.3070C>T	p.Arg1024*	nonsense	loss of function	NR	NR	NR	NR	NR	NR	NR	NR	NR	NR
	5 y/o	c.4688_4689del	NR	nonsense	loss of function	NR	NR	NR	NR	NR	NR	NR	NR	No infection susceptibility	Severe intermittent isolated congenital neutropenia without recurrent infections.	132, 133
KAT6B	4 m/o	c.5064_5071delTACTATGGinsCACA	NR	frameshift	loss of function	NR	NR	NR	NR	NR	NR	NR	NR	Urinary infections	NR	136
	4 y/o	c.5389C>T	NR	nonsense	loss of function	NR	NR	NR	NR	NR	NR	NR	NR	NR	NR
KMT2A	14 y/o	c.3481T>G	NR	missense	protein-altering variant	hypo	NR	NR	NR	NR	NR	NR	NR	Ab ingestis pneumonia, recurrent respiratory and urinary tract bacterial infections	Congenital immunodeficiency	65
	10 y/o	c.883A>T	NR	nonsense	loss of function	NR	NR	NR	NR	NR	NR	NR	NR	NR	NR	63
	5 m/o	c.4171C>T	NR	nonsense	loss of function	normal	normal	NR	0.36 g/L	normal	NR	NR	NR	Recurrent infections, cytomegalovirus infection	NR
	20 m/o	c.3499T>C	NR	missense	protein-altering variant	NR	NR	NR	NR	NR	NR	NR	NR	NR	NR
	7 y/o (Ig) / 8 y/o (TBNK)	c.10835+1G>A	NR	splice site	loss of function	hypo	3.6 g/L	IgG2: 1.13 g/L; IgG3: 0.265 g/L	0.3 g/L	<0.2 g/L	CD3+: 2630 cells/uL; CD3+CD4+ 1600 cells/uL; CD3+CD8+: 838 cells/uL	Increased naive B cells, and very low memory B cells, CD19+: 798 cells/uL; IgD−CD27+ switched memory: 1% IgD+CD27+ marginal zone: 2%; CD21lowCD38low: 2%	CD3−CD56+CD16+: 479 cells/uL	Recurrent respiratory tract infections, bronchiectasis	CVID	60
	3 y/o (Ig) / 8 y/o (TBNK)	c.10835+1G>A	NR	splice site	loss of function	hypo	2.8 g/L	IgG2: 0.54 g/L; IgG3: 0.176 g/L	0.3 g/L	<0.2 g/L	CD3+: 2580 cells/uL; CD3+CD4+ 1640 cells/uL; CD3+CD8+: 800 cells/uL	Increased naive B cells, and very low memory B cells, CD19+: 592 cells/uL; IgD−CD27+ switched memory: 1%; IgD+CD27+ marginal zone: 2%; CD21lowCD38low: 3%	CD3−CD56+CD16+: 244 cella/uL	Recurrent respiratory tract infections, severe pneumonia, bronchiectasis	CVID
	45 y/o	c.10835+1G>A	NR	splice site	loss of function	hypo	7.6 g/L	IgG2: 3.03 g/L ; IgG3: 0.307 g/L	2.35 g/L	<0.18 g/L	CD3+: 2240 cells/uL; CD3+CD4+ 1120 cella/uL; CD3+CD8+: 1060 cells/uL	CD19+: 287 cells/uL; IgD−CD27+ switched memory: 6%; IgD+CD27+ marginal zone: 3%; CD21lowCD38low: 2%	CD3−CD56+CD16+: 344 cells/uL	Recurrent sinusitis and bronchitis	NR
	21 m/o	c. 4177dupA	NR	frameshift	loss of function	NR	NR	NR	NR	NR	NR	NR	NR	Urinary infection, one of them complicated by pyelonephritis	NR	64
	NA	c.8092del	NR	frameshift	loss of function	NR	NR	NR	NR	NR	NR	NR	NR	Recurrent respiratory tract infections	NR	61
	NA	c.839_843del	NR	frameshift	loss of function	NR	NR	NR	NR	NR	NR	NR	NR	NR	NR
	NA	c.4342T>C	NR	missense	protein-altering variant	NR	NR	NR	NR	NR	NR	NR	NR	Multiple urinary tract infections	NR	66
	NA	c.4086+1G>A	NR	splice site	loss of function	NR	NR	NR	NR	NR	NR	NR	NR	no	NR
	NA	c.8806_8809del	NR	nonsense	loss of function	NR	NR	NR	NR	NR	NR	NR	NR	Recurrent infections in childhood	Normal blood cell count	62
	NA	c.8267del	NR	nonsense	loss of function	NR	NR	NR	NR	NR	NR	NR	NR	NR	NR
	NA	c.6913del	NR	frameshift	loss of function	NR	NR	NR	NR	NR	NR	NR	NR	NR	Normal blood cell count
	NA	c.7144C>T	NR	nonsense	loss of function	NR	NR	NR	NR	NR	NR	NR	NR	NR	NR
	NA	c.4599dup	NR	nonsense	loss of function	NR	NR	NR	NR	NR	NR	NR	NR	NR	Normal blood cell count
	3 y/o	c.7438C>T	p.Arg2480*	nonsense	loss of function	NR	NR	NR	NR	NR	NR	NR	NR	No recurrent otitis media	NR	67
	9 y/o	c.6781C>T	p.Gln2261*	nonsense	loss of function	NR	NR	NR	NR	NR	NR	NR	NR	No recurrent otitis media	NR
	4 y/o	c.3566G>A	p.Cys1189Tyr	missense	protein-altering variant	NR	NR	NR	NR	NR	NR	NR	NR	Recurrent otitis media	NR
	4 y/o	c.838C>A	p.Pro280Thr	missense	protein-altering variant	NR	NR	NR	NR	NR	NR	NR	NR	NR	NR
	3 y/o	c.1038delA	p.Val347Leufs*53	frameshift	loss of function	NR	NR	NR	NR	NR	NR	NR	NR	No recurrent otitis media	NR
	8 y/o	c.2148delC	p.Leu717Cysfs*39	frameshift	loss of function	NR	NR	NR	NR	NR	NR	NR	NR	No recurrent otitis media	NR
	4,5 y/o	c.7975C>T	p.Arg2659*	nonsense	loss of function	NR	NR	NR	NR	NR	NR	NR	NR	Recurrent ear, nose and throat infections in childhood were reported for some patients	NR	68
	6 y/o	c.3301C>T	p.Arg1101*	nonsense	loss of function	NR	NR	NR	NR	NR	NR	NR	NR		NR
	5 y/o	c.269C>A	p.Ser90*	nonsense	loss of function	NR	NR	NR	NR	NR	NR	NR	NR		NR
	13 y/o	c.4897C>T	p.Arg1633*	nonsense	loss of function	NR	NR	NR	NR	NR	NR	NR	NR		NR
	6 y/o	c.6487C>T	p.Arg2163*	nonsense	loss of function	NR	NR	NR	NR	NR	NR	NR	NR		NR
	13,5 y/o	c.7630G>T	p.Glu2544*	nonsense	loss of function	NR	NR	NR	NR	NR	NR	NR	NR		NR
	8 y/o	c.7438C>T	p.Arg2480*	nonsense	loss of function	NR	NR	NR	NR	NR	NR	NR	NR		NR
	14 y/o	c.478C>T	p.Arg160*	nonsense	loss of function	NR	NR	NR	NR	NR	NR	NR	NR		NR
	9,5 y/o	c.6002_6005del	p.Phe2001Trpfs*8	frameshift	loss of function	NR	NR	NR	NR	NR	NR	NR	NR		NR
	22 y/o	c.9714_9735del	p.Pro3239Leufs*10	frameshift	loss of function	NR	NR	NR	NR	NR	NR	NR	NR		NR
	4,5 y/o	c.1142dup	p.Ala383Glyfs*6	frameshift	loss of function	NR	NR	NR	NR	NR	NR	NR	NR		NR
	8 y/o	c.4012del	p.Gly1338Valfs*18	frameshift	loss of function	NR	NR	NR	NR	NR	NR	NR	NR		NR
	12 y/o	c.5603del	p.Pro1868Glnfs*3	frameshift	loss of function	NR	NR	NR	NR	NR	NR	NR	NR		NR
	14,5 y/o	c.654_679delinsT	p.Glu219Leufs*27	frameshift	loss of function	NR	NR	NR	NR	NR	NR	NR	NR		NR
	8 y/o	c.8174_8177del	p.Glu2725Valfs*22	frameshift	loss of function	NR	NR	NR	NR	NR	NR	NR	NR		NR
	10 y/o	c.4032delG	p.Val1347Trpfs*9	frameshift	loss of function	NR	NR	NR	NR	NR	NR	NR	NR		NR
	18 y/o	c.4667_4668del	p.Cys1556Serfs*2	frameshift	loss of function	NR	NR	NR	NR	NR	NR	NR	NR		NR
	3 y/o	c.2318dupC	p.Ser774Valfs*12	frameshift	loss of function	NR	NR	NR	NR	NR	NR	NR	NR		NR
	15 y/o	c.8270dup	p.Ile2758Aspfs*2	frameshift	loss of function	NR	NR	NR	NR	NR	NR	NR	NR		NR
	13 y/o	c.3895_3896del	p.Ser1299Profs*26	frameshift	loss of function	NR	NR	NR	NR	NR	NR	NR	NR		NR
	12 y/o	c.10850T>C	p.Leu3617Pro	missense	protein-altering variant	NR	NR	NR	NR	NR	NR	NR	NR		NR
	36 y/o	NR	p.Leu3617Pro	missense	protein-altering variant	NR	NR	NR	NR	NR	NR	NR	NR		NR
	14 y/o	c.9440C>T	p.Ser3147Phe	missense	protein-altering variant	NR	NR	NR	NR	NR	NR	NR	NR		NR
	13,5 y/o	c.3460C>T	p.Arg1154Trp	missense	protein-altering variant	NR	NR	NR	NR	NR	NR	NR	NR		NR
	5 y/o	c.3542G>A	p.Gly1181Asp	missense	protein-altering variant	NR	NR	NR	NR	NR	NR	NR	NR		NR
	10 y/o	c.3460C>T	p.Arg1154Trp	missense	protein-altering variant	NR	NR	NR	NR	NR	NR	NR	NR		NR
	22 y/o	c.3460C>T	p.Arg1154Trp	missense	protein-altering variant	NR	NR	NR	NR	NR	NR	NR	NR		NR
	5,3 y/o	c.2618G>T	p.Ser873Asn	missense	protein-altering variant	NR	NR	NR	NR	NR	NR	NR	NR		NR
	5,7 y/o	c.6080G>A	p.Gly2027Glu	missense	protein-altering variant	NR	NR	NR	NR	NR	NR	NR	NR		Asthma
	7 y/o	c.5873A>G	p. His1958Arg	missense	protein-altering variant	NR	NR	NR	NR	NR	NR	NR	NR		NR
	9 y/o	c.4696+1G>A	NR	splice site	loss of function	NR	NR	NR	NR	NR	NR	NR	NR		NR
	3 y/o	c.2318dup	p.Ser774Valfs*12	frameshift	loss of function	NR	NR	NR	NR	NR	NR	NR	NR		Asthma
	22 m/o and 5 y/o	c.3464G>A	p.Cys1155Tyr	missense	protein-altering variant	NR	NR	NR	NR	NR	NR	NR	NR	He had recurrent pulmonary infections. Death due to sepsis at 3 years old	NR	68,69
KMT2B	15 y/o	c.7828C>T	NR	missense	protein-altering variant	NR	NR	NR	NR	NR	NR	NR	NR	Recurrent infections and recurrent pneumonia	NR	70
	5 y/o	chr19:34,521,4 62-35,819,173 de novo deletion	NR	deletion	multi-gene deletion	NR	NR	NR	NR	NR	NR	NR	NR	NR	NR	71
	6 y/o	chr19:35,569,0 08-35,880,945 deletion	NR	deletion	multi-gene deletion	NR	NR	NR	NR	NR	NR	NR	NR	NR	NR
	22 y/o	c. 12_24dup13 de novo	p.Ser9Glyfs*111	frameshift	loss of function	NR	NR	NR	NR	NR	NR	NR	NR	NR	NR
	19y/o	c. 188delG	p. Ala40Profs*6	frameshift	loss of function	NR	NR	NR	NR	NR	NR	NR	NR	NR	NR
	19y/o	c. 188delG	p. Ala40Profs*6	frameshift	loss of function	NR	NR	NR	NR	NR	NR	NR	NR	NR	NR
	12.75 y/o	c.816dupC	p.Gly273Argfs*62	frameshift	loss of function	NR	NR	NR	NR	NR	NR	NR	NR	NR	NR
	13 y/o	c.850C>T	p.Gln284*	nonsense	loss of function	NR	NR	NR	NR	NR	NR	NR	NR	NR	NR
	26 y/o	c.1107dupC	p.Glu370Argfs*19	frameshift	loss of function	NR	NR	NR	NR	NR	NR	NR	NR	NR	NR
	26 y/o	c.1656dupC	p.Lys553Glnfs*46	frameshift	loss of function	NR	NR	NR	NR	NR	NR	NR	NR	NR	NR
	29 y/o	c.2137dupA	p.Thr713Asnfs*4	frameshift	loss of function	NR	NR	NR	NR	NR	NR	NR	NR	NR	NR
	16.1 y/o	c.2227_2228delinsTAG	p. Ala743*	nonsense	loss of function	NR	NR	NR	NR	NR	NR	NR	NR	NR	NR
	16.1 y/o	c.2425C>T	p.Gln809*	nonsense	loss of function	NR	NR	NR	NR	NR	NR	NR	NR	NR	NR
	25 y/o	c.2428C>T	p.Gln810*	nonsense	loss of function	NR	NR	NR	NR	NR	NR	NR	NR	NR	NR
	8 y/o	c.2434C>T	p.Gln812*	nonsense	loss of function	NR	NR	NR	NR	NR	NR	NR	NR	NR	NR
	14.75 y/o	c.3014G>A	p.Cys1005Tyr	missense	protein-altering variant	NR	NR	NR	NR	NR	NR	NR	NR	NR	NR
	9 y/o	c.3058+IG>A	NR	splice site	loss of function	NR	NR	NR	NR	NR	NR	NR	NR	NR	NR
	31 y/o	c.3147_3160del	p.Gly1050Profs*33	frameshift	loss of function	NR	NR	NR	NR	NR	NR	NR	NR	NR	NR
	33y/o	c.3325delC	p.Arg1109Glufs*73	frameshift	loss of function	NR	NR	NR	NR	NR	NR	NR	NR	NR	NR
	10 y/o	c.3592_3626del	p.Gly1198Ala*	nonsense	loss of function	NR	NR	NR	NR	NR	NR	NR	NR	NR	NR
	9 y/o	c.3602delC	p.Pro1201Argfs*154	frameshift	loss of function	NR	NR	NR	NR	NR	NR	NR	NR	NR	NR
	42 y/o	c.3642+5G>A	NR	splice site	loss of function	NR	NR	NR	NR	NR	NR	NR	NR	NR	NR
	17 y/o	c.3997delG	p.Glu1333Argfs*22	frameshift	loss of function	NR	NR	NR	NR	NR	NR	NR	NR	NR	CVID, autoimmune hepatitis, multiarticular juvenile arthritis
	29 y/o	c.4760dupA	p.Tyr1587*	nonsense	loss of function	NR	NR	NR	NR	NR	NR	NR	NR	NR	NR
	12 y/o	c.4760dupA	p.Tyr1587*	nonsense	loss of function	NR	NR	NR	NR	NR	NR	NR	NR	NR	NR
	22 y/o	c.4789C>T	p.Arg1597Trp	missense	protein-altering variant	NR	NR	NR	NR	NR	NR	NR	NR	NR	NR
	16 y/o	c.4825_4827del deletion of 1 or 2 AA	NR	deletion	loss of function	NR	NR	NR	NR	NR	NR	NR	NR	NR	NR
	5.5 y/o	c.4847C>T	p.Ala1616Val	missense	protein-altering variant	NR	NR	NR	NR	NR	NR	NR	NR	NR	IgG deficiency
	11 y/o	c.4931G>T	p.Cys1644Phe	missense	protein-altering variant	NR	NR	NR	NR	NR	NR	NR	NR	NR	NR
	15 y/o	c.4960T>C	p.Cys1654Arg	missense	protein-altering variant	NR	NR	NR	NR	NR	NR	NR	NR	NR	NR
	34 y/o	c.4960T>C	p.Cys1654Arg	missense	protein-altering variant	NR	NR	NR	NR	NR	NR	NR	NR	NR	NR
	15 y/o	c.5230_5233del	p.Ser1744Ilefs150	frameshift	loss of function	NR	NR	NR	NR	NR	NR	NR	NR	NR	NR
	14 y/o	c.5658delC	p.Ser1887Profs*8	frameshift	loss of function	NR	NR	NR	NR	NR	NR	NR	NR	NR	NR
	12 y/o	c.5682delG	p.Thr1895Profs*39	frameshift	loss of function	NR	NR	NR	NR	NR	NR	NR	NR	NR	NR
	3 y/o	c.5824_5751del	p.Pro1909Leufs*16	frameshift	loss of function	NR	NR	NR	NR	NR	NR	NR	NR	NR	Neutropenia
	8.9 y/o	c.6090dupC	p.Thr2031Hisfs*	frameshift	loss of function	NR	NR	NR	NR	NR	NR	NR	NR	NR	NR
	18 y/o	c.6245_6266dup	p.Val2090Hisfs*25	frameshift	loss of function	NR	NR	NR	NR	NR	NR	NR	NR	NR	NR
	44 y/o	c.6439C>T	p.Gln2147*	nonsense	loss of function	NR	NR	NR	NR	NR	NR	NR	NR	NR	NR
	12 y/o	c.7297+1G>A	NR	splice site	loss of function	NR	NR	NR	NR	NR	NR	NR	NR	NR	NR
	13 y/o	c.7298-1G>A	NR	splice site	loss of function	NR	NR	NR	NR	NR	NR	NR	NR	NR	NR
	32 y/o	c.7348C>T	p.Arg2450*	nonsense	loss of function	NR	NR	NR	NR	NR	NR	NR	NR	NR	NR
	11.5 y/o	c.7614delC	p.Thr2539Profs*75^	frameshift	loss of function	NR	NR	NR	NR	NR	NR	NR	NR	NR	NR
	16 y/o	c.7759C>T	p.Arg2587*	nonsense	loss of function	NR	NR	NR	NR	NR	NR	NR	NR	NR	NR
	37 y/o	c.7943C>T	p.Ala2648Val	missense	protein-altering variant	NR	NR	NR	NR	NR	NR	NR	NR	NR	Arthritis
	10 y/o	c7945C>T	p.Arg2649Cys	missense	protein-altering variant	NR	NR	NR	NR	NR	NR	NR	NR	NR	NR
	4 y/o	c.1127_1130delAGGA 4:M	p.Lys376Argfs*10	frameshift	loss of function	NR	NR	NR	NR	NR	NR	NR	NR	NR	NR
	57 y/o	c.3147_3160del	p.Gly1050Profs*33	frameshift	loss of function	NR	NR	NR	NR	NR	NR	NR	NR	NR	NR
	29 y/o	c.3325delC	p.Arg1109Glufs*73	frameshift	loss of function	NR	NR	NR	NR	NR	NR	NR	NR	NR	NR
	10.8 y/o	c.3665G4A	p.Cys1222Tyr	missense	protein-altering variant	NR	NR	NR	NR	NR	NR	NR	NR	recurrent infection	NR
	11.8 y/o	c.3885 G4A	p.Trp1295*	nonsense	loss of function	NR	NR	NR	NR	NR	NR	NR	NR	NR	NR
	12.3 y/o	c.4789C4T	p.Arg1597Trp	missense	protein-altering variant	NR	NR	NR	NR	NR	NR	NR	NR	NR	NR
	6.7 y/o	c.5046C4G	p.Cys1682Trp	missense	protein-altering variant	NR	NR	NR	NR	NR	NR	NR	NR	NR	NR
	20 y/o	c.6895dup	p.Arg2299fs*4	frameshift	loss of function	NR	NR	NR	NR	NR	NR	NR	NR	NR	NR
	2.2 y/o	c.7271dupT	p.Ser2425Glnfs*3	frameshift	loss of function	NR	NR	NR	NR	NR	NR	NR	NR	NR	NR
KMT2C	NR	c.10588del	NR	frameshift	loss of function	NR	NR	NR	NR	NR	NR	NR	NR	Recurrent otitis media	Syndromic CID	73
	29 y/o	c.5216del	NR	frameshift	loss of function	NR	NR	NR	NR	NR	NR	NR	NR	Recurrent respiratory tract infections	NR	72, 74
	31 y/o	c.7550C>G	NR	nonsense	loss of function	NR	NR	NR	NR	NR	NR	NR	NR	NR	NR
	15 y/o	c.1690A>T	NR	nonsense	loss of function	NR	NR	NR	NR	NR	NR	NR	NR	NR	NR
	7 y/o	c.10812_10815de	NR	frameshift	loss of function	NR	NR	NR	NR	NR	NR	NR	NR	Recurrent respiratory tract infections	NR
	10 y/o	7q36.1 (151858920–152062163)x1	NR	deletion	multi-gene deletion	NR	NR	NR	NR	NR	NR	NR	NR	NR	NR
	15 y/o	c.4441C>T	NR	nonsense	loss of function	NR	NR	NR	NR	NR	NR	NR	NR	NR	NR
	17 y/o	c.4744G>T	p.Gly1582*	Nonsense	loss of function	NR	NR	NR	NR	NR	NR	NR	NR	NR	NR	74
	4 y/o	c.8849_8850delAT	p.His2950Argfs*17	Frameshift	loss of function	NR	NR	NR	NR	NR	NR	NR	NR	NR	NR
	5 y/o	c.14526dupG	p.Pro4843Alafs*12	Frameshift	loss of function	NR	NR	NR	NR	NR	NR	NR	NR	NR	NR
	13.5 y/o	c.6415C>T	p.Arg2139*	Nonsense	loss of function	NR	NR	NR	NR	NR	NR	NR	NR	Recurrent infections	NR
	9.5 y/o	c.9915delC	p.Met3306Trpfs*55	Frameshift	loss of function	NR	NR	NR	NR	NR	NR	NR	NR	Recurrent infections	NR
	7.5 y/o	c.11983C>T	p.Arg3995*	Nonsense	loss of function	NR	NR	NR	NR	NR	NR	NR	NR	NR	NR
	18 y/o	c.5481_5485delAGAAC	p.Lys1827Asnfs*17	Frameshift	loss of function	NR	NR	NR	NR	NR	NR	NR	NR	NR	NR
	21 y/o	c.3393dup	p.Asp1132*	Nonsense	loss of function	NR	NR	NR	NR	NR	NR	NR	NR	Recurrent infections	Asthma
	4 y/o	c.9621_9622insA	p.Ser3208Ilefs*2	Frameshift	loss of function	NR	NR	NR	NR	NR	NR	NR	NR	NR	NR
	2.8 y/o	c.9472C>T	p.Gln3158*	Nonsense	loss of function	NR	NR	NR	NR	NR	NR	NR	NR	NR	NR
	14 y/o	c.8390dupA	p.Glu2798Glyfs*11	Frameshift	loss of function	NR	NR	NR	NR	NR	NR	NR	NR	NR	NR
	14 y/o	162Kb deletion including KMT2C exons 3-39	NR	Deletion	loss of function	NR	NR	NR	NR	NR	NR	NR	NR	NR	NR
	5 y/o	c.8390dupA	p.Glu2798Glyfs*11	Frameshift	loss of function	NR	NR	NR	NR	NR	NR	NR	NR	NR	NR
	7 y/o	c.10588del	p.Ser3530Leufs*3	Frameshift	loss of function	NR	NR	NR	NR	NR	NR	NR	NR	Recurrent infections	NR
	21 y/o	c.11566_11567del	p.Arg3856Aspfs*3	Frameshift	loss of function	NR	NR	NR	NR	NR	NR	NR	NR	NR	NR
	33 y/o	c.8849_8850delAT	p.His2950Argfs*17	Frameshift	loss of function	NR	NR	NR	NR	NR	NR	NR	NR	NR	NR
	3 y/o	c.8849_8850delAT	p.His2950Argfs*17	Frameshift	loss of function	NR	NR	NR	NR	NR	NR	NR	NR	NR	Autoimmune/allergic features
	15 y/o	c.1185-20_1185-7del	NR	Splice	loss of function	NR	NR	NR	NR	NR	NR	NR	NR	NR	NR
	5 y/o	c.6939dup	p.Gly2314Trpfs*8	Frameshift	loss of function	NR	NR	NR	NR	NR	NR	NR	NR	NR	NR
	14 y/o	c.466_478del	p.Thr156Serfs*46	Frameshift	loss of function	NR	NR	NR	NR	NR	NR	NR	NR	NR	NR
	20 y/o	c.8224_8225dupGA	p.Asp2742Glufs*9	Frameshift	loss of function	NR	NR	NR	NR	NR	NR	NR	NR	NR	Asthma
	2 y/o	205Kb deletion including KMT2C exons 2-41	NR	Deletion	loss of function	NR	NR	NR	NR	NR	NR	NR	NR	NR	NR
	25 y/o	c.3462delA	p.Val1156*	Nonsense	loss of function	NR	NR	NR	NR	NR	NR	NR	NR	Recurrent infections	NR
	10 y/o	c.8543delA	p.Asn2848Metfs*15	Frameshift	loss of function	NR	NR	NR	NR	NR	NR	NR	NR	NR	NR
	7 y/o	c.1864G>T	p.Glu622*	Nonsense	loss of function	NR	NR	NR	NR	NR	NR	NR	NR	NR	NR
	3 y/o	c.12584delC	p.Pro4195Hisfs*23	Frameshift	loss of function	NR	NR	NR	NR	NR	NR	NR	NR	NR	NR
	27 y/o	c.2816_2817del	p.Ser939Tyrfs*10	Frameshift	loss of function	NR	NR	NR	NR	NR	NR	NR	NR	NR	Chronic leukocytosis
	10 y/o	c.14344-1G>A	NR	Splice	loss of function	NR	NR	NR	NR	NR	NR	NR	NR	NR	NR
	13 y/o	c.6196C>T	p.Arg2066*	Nonsense	loss of function	NR	NR	NR	NR	NR	NR	NR	NR	NR	NR
	13 y/o	c.3499+1G>T	NR	Splice (initially reported as c.3499G>A p.(Asp1167Asn))	loss of function	NR	NR	NR	NR	NR	NR	NR	NR	NR	NR
	20 y/o	c.4441C>T	p.Arg1481*	Nonsense	loss of function	NR	NR	NR	NR	NR	NR	NR	NR	NR	NR
	2 y/o	c.8395C>T	p.Gln2799*	Nonsense	loss of function	NR	NR	NR	NR	NR	NR	NR	NR	NR	NR
	5 y/o	c.5403_5404del	p.Pro1802Lysfs*2	Frameshift	loss of function	NR	NR	NR	NR	NR	NR	NR	NR	NR	NR
	2 y/o	c.307C>T	p.Gln103*	Nonsense	loss of function	NR	NR	NR	NR	NR	NR	NR	NR	NR	NR
	4 y/o	c.13621C>T	p.Arg4541*	Nonsense	loss of function	NR	NR	NR	NR	NR	NR	NR	NR	NR	NR
	10 y/o	c.11983C>T	p.Arg3995*	Nonsense	loss of function	NR	NR	NR	NR	NR	NR	NR	NR	NR	NR
	38 y/o	c.6415C>T	p.Arg2139*	Nonsense	loss of function	NR	NR	NR	NR	NR	NR	NR	NR	NR	NR
	7 y/o	c.454delC	p.Gln152Asnfs*4	Frameshift	loss of function	NR	NR	NR	NR	NR	NR	NR	NR	NR	NR
	9 y/o	c.5743dup	p.Ser1915Phefs*20	Frameshift	loss of function	NR	NR	NR	NR	NR	NR	NR	NR	NR	NR
	31 y/o	c.5743dup	p.Ser1915Phefs*20	Frameshift	loss of function	NR	NR	NR	NR	NR	NR	NR	NR	NR	NR
	35 y/o	c.8395C>T	p.Gln2799*	Nonsense	loss of function	NR	NR	NR	NR	NR	NR	NR	NR	NR	NR
	19 y/o	c.13107_13108dup	p.Thr4370Argfs*11	Frameshift	loss of function	NR	NR	NR	NR	NR	NR	NR	NR	NR	NR
	40 y/o	c.13618C>T	p.Gln4540*	Nonsense	loss of function	NR	NR	NR	NR	NR	NR	NR	NR	NR	NR
	5.5 y/o	3Kb deletion including KMT2C exons 36-37	NR	Deletion	loss of function	NR	NR	NR	NR	NR	NR	NR	NR	NR	NR
	NR	3Kb deletion including KMT2C exons 36-37	NR	Deletion	loss of function	NR	NR	NR	NR	NR	NR	NR	NR	NR	NR
	NR	3Kb deletion including KMT2C exons 36-37	NR	Deletion	loss of function	NR	NR	NR	NR	NR	NR	NR	NR	NR	NR
	20 y/o	c.14077C>T	p.Arg4693*	Nonsense	loss of function	NR	NR	NR	NR	NR	NR	NR	NR	NR	NR
	6 y/o	c.8470dup	p.Thr2824Asnfs*9	Frameshift	loss of function	NR	NR	NR	NR	NR	NR	NR	NR	NR	NR
	6 y/o	c.8470dup	p.Thr2824Asnfs*9	Frameshift	loss of function	NR	NR	NR	NR	NR	NR	NR	NR	NR	NR
	6 y/o	2,300Kb deletion including KMT2C exon 1-15	NR	Deletion	loss of function	NR	NR	NR	NR	NR	NR	NR	NR	NR	NR
	34 y/o	c.11506C>T	p.Gln3836*	Nonsense	loss of function	NR	NR	NR	NR	NR	NR	NR	NR	Recurrent infections	NR
	4 y/o	c.1012+1G>C	NR	splice	loss of function	NR	NR	NR	NR	NR	NR	NR	NR	NR	NR
	15.5 y/o	c.1013-1G>A	NR	splice	loss of function	NR	NR	NR	NR	NR	NR	NR	NR	NR	NR
	6.5 y/o	62Kb deletion including KMT2C exons 2-23	NR	Deletion	loss of function	NR	NR	NR	NR	NR	NR	NR	NR	NR	NR
	3 y/o	c.10724_10725dupCT	p.Ile3576Leufs*2	Frameshift	loss of function	NR	NR	NR	NR	NR	NR	NR	NR	recurrent infections (received IVIG with good response)	Autoimmune/allergic features, (received IVIG with good response)
	30 y/o	c.14458C>T	p.Gln4820*	Nonsense	loss of function	NR	NR	NR	NR	NR	NR	NR	NR	NR	NR
	17 y/o	c.14335C>G	p.Arg4779Gly	Missense	protein-altering variant	NR	NR	NR	NR	NR	NR	NR	NR	NR	NR
	4 y/o	c.7042C>T	p.Gln2348*	Nonsense	loss of function	NR	NR	NR	NR	NR	NR	NR	NR	NR	NR
	20 y/o	Duplication including KMT2C exon 3-38 [NM_170606.3].	NR	partial gene duplication	loss of function	NR	NR	NR	NR	NR	NR	NR	NR	NR	Autoimmune/allergic features
	10 y/o	c.8390dupA	p.Glu2798Glyfs*11	Frameshift	loss of function	NR	NR	NR	NR	NR	NR	NR	NR	NR	NR
	40 y/o	c.8390dupA	p.Glu2798Glyfs*11	Frameshift	loss of function	NR	NR	NR	NR	NR	NR	NR	NR	NR	asthma
	16 y/o	c.14031+5G>A	NR	Splice	loss of function	NR	NR	NR	NR	NR	NR	NR	NR	NR	NR
	5 d/o	c.7828C>T	p.Arg2610*	Nonsense	loss of function	NR	NR	NR	NR	NR	NR	NR	NR	NR	NR
	11 y/o	56Kb deletion including KMT2C exons 3-6	NR	Deletion	loss of function	NR	NR	NR	NR	NR	NR	NR	NR	Recurrent infections	Asthma
	24 y/o	c.1332delG	p.Ser445Leufs*10	Frameshift	loss of function	NR	NR	NR	NR	NR	NR	NR	NR	Recurrent infections	NR
	19 y/o	104Kb deletion including KMT2C exons 7-31	NR	Deletion	loss of function	NR	NR	NR	NR	NR	NR	NR	NR	Recurrent infections	Asthma
	16 y/o	c.9891delC	p.Thr3298Profs*2	Frameshift	loss of function	NR	NR	NR	NR	NR	NR	NR	NR	NR	NR
	4 y/o	c.3574del	p.Val1192Leufs*13	Frameshift	loss of function	NR	NR	NR	NR	NR	NR	NR	NR	NR	NR
	16 y/o	c.3233G>A	p.Cys1078Tyr	Missense	protein-altering variant	NR	NR	NR	NR	NR	NR	NR	NR	NR	NR
	21 y/o	c.13229A>G	p.Asp4410Gly	Missense	protein-altering variant	NR	NR	NR	NR	NR	NR	NR	NR	NR	NR
	11.5 y/o	c.10374dup	p.Pro3459Thrfs*3	Frameshift	loss of function	NR	NR	NR	NR	NR	NR	NR	NR	NR	NR
	6 y/o	c.14073C>A	p.Tyr4691*	Nonsense	loss of function	NR	NR	NR	NR	NR	NR	NR	NR	NR	NR
	4.5 y/o	c.1238_1254del	p.Tyr413Serfs*28	Frameshift	loss of function	NR	NR	NR	NR	NR	NR	NR	NR	NR	NR
	6 y/o	c.13783C>T	p.Arg4595Cys	Missense	protein-altering variant	NR	NR	NR	NR	NR	NR	NR	NR	Recurrent infections	Asthma
	39 y/o	c.7042C>T	p.Gln2348*	Nonsense	loss of function	NR	NR	NR	NR	NR	NR	NR	NR	Recurrent infections	NR
KMT2D	NR	c.702delG	NR	NR	loss of function	NR	NR	NR	NR	NR	NR	NR	NR	NR	GLILD	81
	NR	c.15163_15168dupGACCTG	NR	NR	loss of function	NR	NR	NR	NR	NR	NR	NR	NR	NR	GLILD
	23 y/o	c.8974G>T	NR	NR	loss of function	hypo	200 mg/dL	NR	2 mg/dL	149 mg/dL	CD3+: 574 cells/µl (CD4+: 298 cells/µl, 29%; CD8+: 219 cells/µl, 21%)	CD19+: 364 cells/µl, CD19+IgD+CD27+: 3; CD19+IgD−CD27+: 2.5%; CD21low B-cells: 12%	NR	Recurrent respiratory infections and chronic lung inflammation, several episodes of sinusitis, otitis media and three episodes of pneumonia that required hospitalization	AIHA, ITP, Evans syndrome	83
	NR	c.5212G>T	NR	NR	loss of function	NR	NR	NR	NR	NR	NR	NR	NR	Recurrent infections	Chronic ITP	82
	16 y/o	c.5775_5778del	NR	NR	loss of function	NR	NR	NR	NR	NR	CD3+CD4+: 16.2%, CD3+CD8+: 48.5%, CD3+CD4+/CD3+CD8+: 0.33%	NR	NR	NR	ITP	84
	NR	c.9109dupC	NR	NR	loss of function	hypo	NR	NR	NR	NR	NR	NR	NR	Recurrent serious pulmonary infections	Severe chronic thrombocytopenia, lymphocytic interstitial pneumonia (associated with autoimmune disorders and immunodeficiency)	75
	NR	c.8626delC	NR	NR	loss of function	hypo	NR	NR	NR	NR	NR	NR	NR	NR	Systemic lupus erythematosus, positive for antiphospholipid antibodies	80
	35 y/o	c.14710C>T	NR	NR	loss of function	hypo	330 mg/dL	NR	10 mg/dL	14 mg/dL	High proportions of both T helper 1 (Th1) and follicular helper T cells (Tfh), normal CD4/CD8 ratio	CD19+CD27+: 0.43%	NR	Recurring bacterial infections, including otitis media and epidermoid cyst	ITP, AIHA, Evans syndrome, thrombocytopenia (platelet count of 6.0×10^9/L)	86
	9 y/o	c.16384G>C	NR	NR	protein-altering variant	normal	NR	NR	NR	NR	[CD3+ TCRαβ + CD4-CD8-] T cells was within normal values (1%)	NR	NR	NR	ITP, leukopenia	162
	NR	c.7650delT	NR	NR	loss of function	normal	NR	NR	NR	NR	NR	NR	NR	Recurrent otitis media	Autoimmune neutropenia, ITP, AIHA	79
	4 m/o	c.3754C>T	NR	NR	loss of function	hyper	normal	NR	normal	elevated	CD3+: normal; CD4+: 29%; CD8+: 30%; CD4/CD8: 1%	CD19+: normal, expanded CD21low	CD16/CD56+: 20%	No recurrent otitis media, pneumonia, urinary tract infections	No	77
	5 m/o	c.303del	NR	NR	loss of function	hypo	normal	NR	reduced	normal	CD3+: 33%; CD4+: 19%; CD8+: 12%; CD4/CD8: normal	CD19+: 51%	CD16/CD56+: 15%	No recurrent otitis media, pneumonia, urinary tract infection infections	No
	11 m/o	c.5783-1G>A	NR	NR	loss of function	hypo	normal	NR	reduced	normal	CD3+: normal; CD4+: normal; CD8+: normal; CD4/CD8: normal	CD19+: normal	CD16/CD56+: normal	No recurrent otitis media, pneumonia, urinary tract infection infections	No
	3 y/o	c.7426G>T	NR	NR	loss of function	hypo	normal	NR	reduced	reduced	CD3+: normal; CD4+: normal; CD8+: normal; CD4/CD8: normal	CD19+: 7%	CD16/CD56+: normal	Recurrent otitis media, pneumonia, urinary tract infections	No
	6 y/o	c.15461G>A	NR	NR	protein-altering variant	hypo	normal	NR	reduced	normal	CD3+: ↓ 45% (61-86%); CD4+: ↓ 27% (34-58%); CD8+: normal; CD4/CD8: normal	CD19+: normal	CD16/CD56+: 29%	Recurrent otitis media	Autoimmunity, ITP
	15 y/o	c.15104G>C	NR	NR	protein-altering variant	hypo	reduced	NR	reduced	reduced	CD3+: 91%; CD4+: 77%; CD8+: normal; CD4/CD8: 7%	CD19+: 5%, low total B cells, low memory B cells.	CD16/CD56+: 3%	Recurrent otitis media, pneumonia, urinary tract infections	Autoimmunity, ITP, vitiligo
	15 y/o	c.6183+3G>T	NR	NR	loss of function	hypo	normal	NR	reduced	normal	CD3+: normal; CD4+: normal; CD8+: normal; CD4/CD8: normal	CD19+: normal, expanded CD21low	CD16/CD56+: 29%	Recurrent otitis media, pneumonia	No
	23 y/o	c.16294C>T	NR	NR	protein-altering variant	hypo	reduced	NR	reduced	reduced	CD3+: normal; CD4+: normal; CD8+: normal; CD4/CD8: normal	CD19+: 6%, low memory B cells, low class-switched B cells, expanded CD21low	CD16/CD56+: 7%	Recurrent otitis media, pneumonia, urinary tract infections	Autoimmunity, ITP, autoimmune neutropenia, autoimmune hepatitis, and insulin-dependent diabetes mellitus
	24 y/o	c.2008insT	NR	NR	loss of function	hypo	reduced	NR	reduced	reduced	CD3+: 89.8%; CD4+: normal; CD8+: normal; CD4/CD8: normal	CD19+: 3%, low total B cells, low memory B cells, low class-switched B cells, expanded CD21low	NR	Recurrent otitis media, pneumonia	No
	27 y/o	c.6844delC	NR	NR	loss of function	hypo	normal	NR	reduced	normal	CD3+: normal; CD4+: normal; CD8+: normal; CD4/CD8: normal	CD19+: normal, low memory B cells, low class-switched B cells	CD16/CD56+: normal	No recurrent otitis media, pneumonia, urinary tract infection infections	No
	10 y/o	c.12307C>T	p.Gln4013*	nonsense	loss of function	NR	993.2 mg/dl	IgG1: 625 mg/dL; IgG2: 277 mg/dL; IgG3: 41.4 mg/dL; IgG4: 79.1 mg/dL	48.5 mg/dL	224.9 mg/dL	CD3: 63.6%; CD4: 34.5%; naïve CD4: 20.4%; memory CD4: 14.2%; CD8: 23.5%	CD19: 20.2%; naïve CD19 17.6%; memory CD19: 1.7%	CD16+/CD56+: 14.1%	Otitis media	Absolute lymphocyte (/mm3): 3640; absolute neutrophil (/mm3): 2870; Hb (mg/dl): 14.3; platelet (/mm3): 195; IgE: <17.3 IU/dl; anti-HBs Ab: negative; KRECs/250ng WB: 147.2; TRECs/250ng WB: 186.7	76
	5 y/o	c.3754C>T	p.Arg1252*	nonsense	loss of function	NR	NR	NR	NR	NR	NR	NR	NR	Otitis media	Absolute lymphocyte (/mm3): 3531; absolute neutrophil (/mm3): 5778; Hb (mg/dl): 13.8; platelet (/mm3): 268; anti-HBs Ab: negative
	24 y/o	c.16294C>T	p.Arg5432*	nonsense	loss of function	NR	1160.6 mg/dl	IgG1: 648.1 mg/dL; IgG2:438.4 mg/dL; IgG3: 25 mg/dL; IgG4: 60.9 mg/dL	165.3 mg/dL	165.2 mg/dL	CD3: 65.7 %; CD4: 37.3%; naïve CD4: 17.2%; memory CD4: 20.1%; CD8: 26.6%	CD19: 17.3 %; naïve CD19:15.1 %; memory CD19: ↓ 2.2%	CD16+/CD56+: 15.8%	Otitis media	Absolute lymphocyte (/mm3): 1497; IgE: <17.3 IU/dl; absolute neutrophil (/mm3): 5325; Hb (mg/dl): 14.4; platelet (/mm3): 153; anti-HBs Ab: positive; KRECs/250ng WB: 249.3; TRECs/250ng WB: 249.3
	14 y/o	c.5993A>G	p.Tyr1998Cys	missense	protein-altering variant	NR	749.2 mg/dl	IgG1: 583.1 mg/dL; IgG2: 73.1 mg/dL; IgG3: 27.3 mg/dL; IgG4: 24.8 mg/dL	151.2 mg/dL	367.5 mg/dL	CD3: 62.9%; CD4: 32%; naïve CD4: 15.5%; memory CD4: 16.5%; CD8: 22.3%	CD19: 28.1%; naïve CD19: 25.3%; memory CD19: ↓ 2.8%	CD16+/CD56+: 7.7%	Otitis media	Absolute lymphocyte (/mm3): 1988; IgE: 62.3 IU/dl; absolute neutrophil (/mm3): 5190; Hb (mg/dl): 13.8; platelet (/mm3): 268; anti-HBs Ab: positive; KRECs/250ng WB: 345.9; TRECs/250ng WB: 345.9
	31 y/o	c.16273G>A	p.Thr5464Met	missense	protein-altering variant	NR	1510.6 mg/dl	IgG1: 770 mg/dL; IgG2: 668 mg/dL; IgG3: 51.7 mg/dL; IgG4: 62.7 mg/dL	229 mg/dL	262.8 mg/dL	CD3: 67.6%; CD4: 36.4%; naïve CD4: 21.3%; memory CD4: 14.9%; CD8: 28.6%	CD19: 12.1%; naïve CD19: 10.8%; memory CD19: ↓ 1.3%	CD16+/CD56+: 20.6%	Otitis media	Absolute lymphocyte (/mm3): 2052; IgE: 22.1 IU/dl; absolute neutrophil (/mm3): 4880; Hb (mg/dl): 9.8; platelet (/mm3): 401; anti-HBs Ab: negative; KRECs/250ng WB: 231.5; TRECs/250ng WB: 231.5
	22 y/o	c.16273G>A	p.Thr5464Met	missense	protein-altering variant	NR	1350.1 mg/dl	IgG1: 775.3 mg/dL; IgG2: 495.1 mg/dL; IgG3: 60.6 mg/dL; IgG4: 126 mg/dL	158.2 mg/dL	234.3 mg/dL	CD3: 65.9%; CD4: 33.7%; naïve CD4: 15.8%; memory CD4: 18%; CD8: 23.8%	CD19:10.7%; naïve CD19: 9.3%; memory CD19: 1.4%	CD16+/CD56+: 26.7%	Otitis media	Absolute lymphocyte (/mm3): 1599; IgE: 35.1 IU/dl; absolute neutrophil (/mm3): 3794; Hb (mg/dl): 15.5; platelet (/mm3): 269; anti-HBs Ab: negative; KRECs/250ng WB: 397.2; TRECs/250ng WB: 397.2
	29 y/o	c.16273G>A	p.Tyr5464Met	missense	protein-altering variant	NR	1040.7 mg/dl	IgG1: 582.8 mg/dL; IgG2: 418.5 mg/dL; IgG3: 46.6 mg/dL; IgG4: 37 mg/dL	173.4 mg/dL	128.7 mg/dL	CD3: 62%; CD4: 33.2%; naïve CD4: 18.2%; memory CD4: 15.4%; CD8: 23.1%	CD19: 21.3%; naïve CD19:19.8 %; memory CD19: 1.5%	CD16+/CD56+: 18.4%	Otitis media	Absolute lymphocyte (/mm3): 3069; IgE: 63.5 IU/dl; absolute neutrophil (/mm3): 7414; Hb (mg/dl): 16.1; platelet (/mm3): 339; anti-HBs Ab: positive; KRECs/250ng WB: 452.1; TRECs/250ng WB: 452.1
	14 y/o	c.8743C>T	p.Arg2915*	nonsense	loss of function	NR	739.4 mg/dl	IgG1: 544.2 mg/dL; IgG2: 233.5 mg/dL; IgG3: 38.2 mg/dL; IgG4: 43.4 mg/dL	45 mg/dL	132.2 mg/dL	CD3: 69.5%; CD4: 36.9%; naïve CD4: 25.1%; memory CD4: 11.7%; CD8: 28.9%	CD19: 13%; naïve CD19: 11.6%; memory CD19: 1.4%	CD16+/CD56+: 16.8%	Otitis media	Absolute lymphocyte (/mm3): 2726; IgE: 57.5 IU/dl; absolute neutrophil (/mm3): 4365; Hb (mg/dl): 14.9; platelet (/mm3): 206; anti-HBs Ab: negative; KRECs/250ng WB: 376.5; TRECs/250ng WB: 376.5
	27 y/o	c.5269C>T	p.Arg1757*	nonsense	loss of function	NR	628.8 mg/dl	IgG1: 367.4 mg/dLl; IgG2: 209.4 mg/dL; IgG3: 21.7 mg/dL; IgG4: 16.4 mg/dL	70.8 mg/dL	142.1 mg/dL	CD3: 70.8%; CD4: 41.9%; naïve CD4: 12%; memory CD4: 34%; CD8: 25.7%	CD19: 23.1%; naïve CD19: 20.1%; memory CD19: 2.8%	CD16+/CD56+: 11.3%	Otitis media	Absolute lymphocyte (/mm3): 2464; IgE: 19.3 IU/dl; absolute neutrophil (/mm3): 12608; Hb (mg/dl): 14.2; platelet (/mm3): 300; anti-HBs Ab: negative; KRECs/250ng WB: 231.3; TRECs/250ng WB: 231.3
	10 y/o	c.16273G>A	p.Glu5425Lys	missense	protein-altering variant	NR	669.2 mg/dl	IgG1: 489.8 mg/dL; IgG2: 137.7 mg/dL; IgG3: 25.2 mg/dL; IgG4: 22.1 mg/dL	40.8 mg/dL	82.7 mg/dL	CD3: 59.9%; CD4: 28.3%; naïve CD4: 13.7%; memory CD4: 14%; CD8: 26%	CD19: 26.3%; naïve CD19: 22.9%; memory CD19: 1.9%	CD16+/CD56+: 11.4%	Otitis media	Absolute lymphocyte (/mm3): 2058; IgE: <17.3 IU/dl; absolute neutrophil (/mm3): 3496; Hb (mg/dl): 13.7; platelet (/mm3): 137; anti-HBs Ab: positive; KRECs/250ng WB: 432.6; TRECs/250ng WB: 432.6
	10 m/o	c.7650-1delCT	p.Pro2550Argfs2604*	frameshift	loss of function	NR	838.7 mg/dl	IgG1: 561.2 mg/dL; IgG2: 222.4 mg/dL; IgG3: 66.4 mg/dL; IgG4: 209.5 mg/dL	9.9 mg/dL	92.9 mg/dL	CD3: 66.4%; CD4: 43%; naïve CD4: 38%; memory CD4: 4.73%; CD8: 22.1%	CD19: 20.9%; naïve CD19: 20.3%; memory CD19: 0.6%	CD16+/CD56+: 12%	No otitits media	Absolute lymphocyte (/mm3): 4024; IgE: <17.3 IU/dl; absolute neutrophil (/mm3): 4240; Hb (mg/dl): 11.9; platelet (/mm3): 301; anti-HBs Ab: positive; KRECs/250ng WB: 538.7; TRECs/250ng WB: 538.7
	13 m/o	c.16135C>T	p.Gln5379*	nonsense	loss of function	NR	769.3 mg/dl	IgG1: 514.2 mg/dL; IgG2: 220.8 mg/dL; IgG3: 34.1 mg/dL; IgG4: 80.5 mg/dL	32.4 mg/dL	95.8 mg/dL	CD3: 70%; CD4: 37.6%; naïve CD4: 30.2%; memory CD4: 6.79%; CD8: 25.8%	CD19: 20.6%; naïve CD19: 20.6%; memory CD19: 0.8%	CD16+/CD56+: 10.5%	No otitits media	Absolute lymphocyte (/mm3): 6364; IgE: 62.7 IU/dl; absolute neutrophil (/mm3): 1548; Hb (mg/dl): 14.1; platelet (/mm3): 289; anti-HBs Ab: positive; KRECs/250ng WB: 217.9; TRECs/250ng WB: 217.9
	25 m/o	c.15326G>T	p.Cys5109Phe	missense	protein-altering variant	NR	703.6 mg/dl	IgG1: 480.4 mg/dL; IgG2: 209.5 mg/dL; IgG3: 46.1 mg/dL; IgG4: 53.4 mg/dL	15.8 mg/dL	146.1 mg/dL	CD3:61.8%; CD4: 29.2%; naïve CD4: 19.2%; memory CD4: 9.9%; CD8: 26.7%	CD19: 25.4%; naïve CD19: 22.9%; memory CD19: 2.5%	CD16+/CD56+: 10.9%	Otitis media	Absolute lymphocyte (/mm3): 6536; IgE: <17.3 IU/dl; absolute neutrophil (/mm3): 6080; Hb (mg/dl): 12.9; platelet (/mm3): 271; anti-HBs Ab: negative; KRECs/250ng WB: 193.2; TRECs/250ng WB: 193.2
	6 y/o	c.16498C>T	p.Arg5500Trp	missense	protein-altering variant	NR	553 mg/dl	IgG1: 431 mg/dL; IgG2: 132 mg/dL; IgG3: 40 mg/dL; IgG4: 30 mg/dL	67 mg/dL	218 mg/dL	CD3: 68.6%; CD4: 38.8%; naïve CD4: 29.8%; memory CD4: 9.16 %; CD8: 21%	CD19: 15%; naïve CD19: 12.6%; memory CD19: 2.4%	CD16+/CD56+: 14.7%	Otitis media	Absolute lymphocyte (/mm3): 6920; IgE: 42.6 IU/dl; absolute neutrophil (/mm3): 3132; Hb (mg/dl): 15.7; platelet (/mm3): 355; anti-HBs Ab: positive; KRECs/250ng WB: 233.8; TRECs/250ng WB: 233.8
	7.5 y/o	c.7411C>T	p.Arg2471*	Nonsense	loss of function	NR	NR	NR	NR	NR	NR	NR	NR	NR	Autoimmune thyroiditis, vitiligo	78
	0 y/o	c.11425del	p.Val3809Cysfs*21	frameshift	loss of function	normal	NR	NR	NR	NR	NR	NR	NR	Infection susceptibility. Died of a bacterial infection complicating bronchiolitis	NR	85
	1 y/o	c.15330del	p.Asn5111Metfs*36	frameshift	loss of function	NR	NR	NR	NR	NR	NR	NR	NR	No infection susceptibility	NR
	1 y/o	c.8053C>T	p.Arg2685*	nonsense	loss of function	NR	NR	NR	NR	NR	NR	NR	NR	No infection susceptibility	NR
	1 y/o	c.15844C>T	p.Arg5282*	nonsense	loss of function	hypo	NR	NR	NR	NR	NR	NR	NR	Infection susceptibility, recurrent pyelonephritis (kidney infection)	CVID, Hypogammaglobulinemia,
	1 y/o	c.15061C>T	p.Arg5021*	nonsense	loss of function	NR	NR	NR	NR	NR	NR	NR	NR	Infection susceptibility, pulmonary infections	NR
	2 y/o	c.2760_2782del	p.Gly921Alafs*40	frameshift	loss of function	normal	NR	NR	NR	NR	NR	NR	NR	No infection susceptibility	NR
	2 y/o	c.13606C>T	p.Arg4536*	nonsense	loss of function	hypo	NR	NR	NR	NR	NR	NR	NR	Infection susceptibility, recurrent otitis	CVID, Hypogammaglobulinemia, non adequate immunoglobulin levels after vaccination (diphteria, tetanus)
	2 y/o	c.11827C>T	p.Gln3943*	nonsense	loss of function	NR	NR	NR	NR	NR	NR	NR	NR	No infection susceptibility	NR
	2 y/o	c.9971C>T	p.Arg3321*	nonsense	loss of function	normal	NR	NR	NR	NR	NR	NR	NR	No infection susceptibility	NR
	2 y/o	c.11263C>T	p.Gln3755*	nonsense	loss of function	normal	NR	NR	NR	NR	NR	NR	NR	No infection susceptibility	NR
	2 y/o	c.15461G>A	p.Arg5154Gln	missense	protein-altering variant	NR	NR	NR	NR	NR	NR	NR	NR	No infection susceptibility	Died of CA on tracheotomy
	2 y/o	c.15536G>A	p.Arg5179His	missense	protein-altering variant	normal	NR	NR	NR	NR	NR	NR	NR	No infection susceptibility	NR
	2 y/o	c.16294C>T	p.Arg5432Trp	missense	protein-altering variant	NR	NR	NR	NR	NR	NR	NR	NR	No infection susceptibility	NR
	2 y/o	c.6183G>A	NR	splice	loss of function	normal	NR	NR	NR	NR	NR	NR	NR	No infection susceptibility	NR
	3 y/o	c.15142C>T	p.Arg5048Cys	missense	protein-altering variant	NR	NR	NR	NR	NR	NR	NR	NR	No infection susceptibility	NR
	3 y/o	c.10357C>T	p.Gln3453*	nonsense	loss of function	hypo	NR	NR	NR	NR	NR	NR	NR	Infection susceptibility, severe digestive infections	CVID, hypogammaglobulinemia
	4 y/o	c.11977C>T	p.Gln3993*	nonsense	loss of function	NR	NR	NR	NR	NR	NR	NR	NR	Infection susceptibility, recurrent pyelonephritis (kidney infection)	NR
	4 y/o	c.15784+5G>A	NR	splice	loss of function	normal	NR	NR	NR	NR	NR	NR	NR	No infection susceptibility	NR
	4 y/o	c.14873C>G	p.Ser4958*	nonsense	loss of function	NR	NR	NR	NR	NR	NR	NR	NR	No infection susceptibility	NR
	4 y/o	c.166C>T	p.Gln56*	nonsense	loss of function	NR	NR	NR	NR	NR	NR	NR	NR	No infection susceptibility	NR
	4 y/o	c.2506dup	p.Gln836Profs*3	frameshift	loss of function	NR	NR	NR	NR	NR	NR	NR	NR	No infection susceptibility	NR
	4 y/o	c.13780del	p.Ala4594Profs*23	frameshift	loss of function	NR	NR	NR	NR	NR	NR	NR	NR	No infection susceptibility	NR
	4 y/o	c.7903C>T	p.Arg2635*	nonsense	loss of function	NR	NR	NR	NR	NR	NR	NR	NR	Infection susceptibility, recurrent otitis	NR
	5 y/o	c.15920C>G	p.Ser5307*	nonsense	loss of function	hypo	NR	NR	NR	NR	NR	NR	NR	No infection susceptibility	NR
	5 y/o	c.10694del	p.Lys3565Serfs*93	frameshift	loss of function	NR	NR	NR	NR	NR	NR	NR	NR	No infection susceptibility	NR
	5 y/o	c.15781C>T	p.Gln5261*	nonsense	loss of function	NR	NR	NR	NR	NR	NR	NR	NR	Infection susceptibility, facial nerve paralysis (Herpes)	NR
	5 y/o	c.269_272del	p.Asp90Glyfs*39	frameshift	loss of function	hypo	NR	NR	NR	NR	NR	NR	NR	Infection susceptibility	CVID, hypogammaglobulinemia
	5 y/o	c.11524C>T	p.Gln3842*	nonsense	loss of function	NR	NR	NR	NR	NR	NR	NR	NR	No infection susceptibility	NR
	5 y/o	c.13450C>T	p.Arg4484*	nonsense	loss of function	NR	NR	NR	NR	NR	NR	NR	NR	Infection susceptibility, recurrent otitis	NR
	5 y/o	c.5764C>T	p.Gln1922*	nonsense	loss of function	normal	NR	NR	NR	NR	NR	NR	NR	Infection susceptibility, recurrent otitis	NR
	5 y/o	c.952A>T	p.Lys318*	nonsense	loss of function	normal	NR	NR	NR	NR	NR	NR	NR	Infection susceptibility, sepsis salmonella, recurrent otitis	Autoimmune disease, AIHA, chronic ITP, Evans syndrome
	5 y/o	c.11728C>T	p.Gln3910*	nonsense	loss of function	normal	NR	NR	NR	NR	NR	NR	NR	Infection susceptibility,	NR
	5 y/o	c.15461G>A	p.Arg5154Gln	missense	protein-altering variant	hypo	NR	NR	NR	NR	NR	NR	NR	Infection susceptibility, recurrent otitis	CVID, hypogammaglobulinemia,
	6y/o	c.13014del	p.Thr4339Profs*45	frameshift	loss of function	NR	NR	NR	NR	NR	NR	NR	NR	Infection susceptibility, recurrent otitis	NR
	6 y/o	c.7199dup	p.Arg2401Serfs*33	frameshift	loss of function	hypo	NR	NR	NR	NR	NR	NR	NR	Infection susceptibility, recurrent otitis	CVID, hypogammaglobulinemia, non adequate immunoglobulin levels after vaccination (diphteria, tetanus)
	6 y/o	c.13297dup	p.Arg4433Lysfs*54	frameshift	loss of function	hypo	NR	NR	NR	NR	NR	NR	NR	No infection susceptibility	NR
	6 y/o	c.12469C>T	p.Gln4157*	nonsense	loss of function	NR	NR	NR	NR	NR	NR	NR	NR	No infection susceptibility	NR
	6 y/o	c.14710C>T	p.Arg4904*	nonsense	loss of function	hypo	NR	NR	NR	NR	NR	NR	NR	Infection susceptibility, recurrent otitis	CVID, hypogammaglobulinemia,
	6 y/o	c.12183del	p.Glu4061Aspfs*5	frameshift	loss of function	NR	NR	NR	NR	NR	NR	NR	NR	No infection susceptibility	NR
	6 y/o	c.6622C>T	p.Gln2208*	nonsense	loss of function	NR	NR	NR	NR	NR	NR	NR	NR	No infection susceptibility	Autoimmune disesae, diabetes type 1
	6 y/o	c.11597dup	p.Gln3867Alafs*145	frameshift	loss of function	NR	NR	NR	NR	NR	NR	NR	NR	No infection susceptibility	NR
	6 y/o	c.6962T>G	p.Leu2321*	nonsense	loss of function	normal	NR	NR	NR	NR	NR	NR	NR	Infection susceptibility, recurrent otitis	NR
	7 y/o	c.12301C>T	p.Gln4101*	nonsense	loss of function	NR	NR	NR	NR	NR	NR	NR	NR	Infection susceptibility, recurrent otitis	Vitiligo
	7 y/o	c.15842del	p.Leu5281Argfs*8	frameshift	loss of function	NR	NR	NR	NR	NR	NR	NR	NR	Infection susceptibility, recurrent otitis	NR
	7 y/o	c.8200C>T	p.Arg2734*	nonsense	loss of function	NR	NR	NR	NR	NR	NR	NR	NR	No infection susceptibility	NR
	7 y/o	c.12598C>T	p.Gln4200*	nonsense	loss of function	NR	NR	NR	NR	NR	NR	NR	NR	No infection susceptibility	NR
	7 y/o	c.12592C>T	p.Arg4198*	nonsense	loss of function	NR	NR	NR	NR	NR	NR	NR	NR	No infection susceptibility	NR
	7 y/o	c.9829C>T	p.Gln3277*	nonsense	loss of function	NR	NR	NR	NR	NR	NR	NR	NR	No infection susceptibility	Died of a renal failure
	7 y/o	c.15536G>A	p.Arg5179His	missense	protein-altering variant	NR	NR	NR	NR	NR	NR	NR	NR	No infection susceptibility	Vitiligo
	7 y/o	c.15536G>A	p.Arg5179His	missense	protein-altering variant	NR	NR	NR	NR	NR	NR	NR	NR	Infections susceptibility, urinary infections	NR
	7 y/o	c.16019G>A	p.Arg5340Gln	missense	protein-altering variant	normal	NR	NR	NR	NR	NR	NR	NR	No infection susceptibility	NR
	8 y/o	c.3540del	p.Pro1181Hisfs*31	frameshift	loss of function	NR	NR	NR	NR	NR	NR	NR	NR	No infection susceptibility	NR
	8 y/o	c.12700_12701del	p.Gln4235Glyfs*98	frameshift	loss of function	NR	NR	NR	NR	NR	NR	NR	NR	No infection susceptibility	NR
	8 y/o	c.11770dup	p.Gln3924Profs*88	frameshift	loss of function	normal	NR	NR	NR	NR	NR	NR	NR	No infection susceptibility	NR
	8 y/o	c.11515dup	p.Gln3839Profs*173	frameshift	loss of function	NR	NR	NR	NR	NR	NR	NR	NR	No infection susceptibility	NR
	8 y/o	c.16052G>A	p.Arg5351Gln)	missense	protein-altering variant	NR	NR	NR	NR	NR	NR	NR	NR	No infection susceptibility	NR
	9 y/o	c.15142C>T	p.Arg5048Cys)	missense	protein-altering variant	hypo	NR	NR	NR	NR	NR	NR	NR	No infection susceptibility	NR
	9 y/o	c.2164del	p.Glu722Serfs*208	frameshift	loss of function	NR	NR	NR	NR	NR	NR	NR	NR	Infection susceptibility, recurrent otitis	NR
	9 y/o	c.4171G>A	p.Glu1391Lys	missense	protein-altering variant	hypo	NR	NR	NR	NR	NR	NR	NR	Infection susceptibility, recurrent otitis	CVID, hypogammaglobulinemia
	10 y/o	c.15142C>T	p.Arg5048Cys	missense	protein-altering variant	NR	NR	NR	NR	NR	NR	NR	NR	No infection susceptibility	NR
	10 y/o	c.10841C>G	p.Ser3614*	nonsense	loss of function	NR	NR	NR	NR	NR	NR	NR	NR	Infection susceptibility, recurrent otitis	NR
	10 y/o	c.12986_13010dup	p.Pro4338Alafs*4	frameshift	loss of function	hypo	NR	NR	NR	NR	NR	NR	NR	Infection susceptibility, recurrent otitis	CVID, hypogammaglobulinemia
	10 y/o	c.13660C>T	p.Gln4554*	nonsense	loss of function	NR	NR	NR	NR	NR	NR	NR	NR	No infection susceptibility	NR
	10 y/o	c.12688C>T	p.Gln4230*	nonsense	loss of function	NR	NR	NR	NR	NR	NR	NR	NR	Infection susceptibility, recurrent otitis	NR
	10 y/o	c.12442_12455del	p.Met4148Serfs*15	frameshift	loss of function	NR	NR	NR	NR	NR	NR	NR	NR	No infection susceptibility	NR
	10 y/o	c.6987_6988ins	p.Pro2330Serfs*47	frameshift	loss of function	NR	NR	NR	NR	NR	NR	NR	NR	Infection susceptibility, recurrent otitis	NR
	11 y/o	c.3626_3627del	p.Ser1209*	nonsense	loss of function	NR	NR	NR	NR	NR	NR	NR	NR	No infection susceptibility	NR
	11 y/o	c.15143G>A	p.Arg5048His	missense	protein-altering variant	hypo	NR	NR	NR	NR	NR	NR	NR	Infection susceptibility, recurrent otitis	CVID, hypogammaglobulinemia
	11 y/o	c.14803G>T	p.Glu4935*	nonsense	loss of function	NR	NR	NR	NR	NR	NR	NR	NR	No infection susceptibility	NR
	11 y/o	c.13040_13041del	p.Gln4347Argfs*24	frameshift	loss of function	NR	NR	NR	NR	NR	NR	NR	NR	Infection susceptibility, recurrent otitis	NR
	11 y/o	c.14516-1G>C	NR	splice	loss of function	NR	NR	NR	NR	NR	NR	NR	NR	No infection susceptibility	NR
	11 y/o	c.1363del	p.Glu455Asnfs*475	frameshift	loss of function	hypo	NR	NR	NR	NR	NR	NR	NR	Infection susceptibility, reccurent digestive infection	CVID, hypogammaglobulinemia
	11 y/o	c.15079C>T	p.Arg5027*	nonsense	loss of function	NR	NR	NR	NR	NR	NR	NR	NR	No infection susceptibility	NR
	11 y/o	c.6629del	p.Pro2210Argfs*54	frameshift	loss of function	NR	NR	NR	NR	NR	NR	NR	NR	No infection susceptibility	NR
	11 y/o	c.15673C>T	p.Arg5225Cys	missense	protein-altering variant	NR	NR	NR	NR	NR	NR	NR	NR	No infection susceptibility	NR
	12 y/o	c.13450C>T	p.Arg4484*	nonsense	loss of function	normal	NR	NR	NR	NR	NR	NR	NR	Infection susceptibility, recurrent infections (ear, nose, or throat infections, digestive,, pulmonary)	non adequate immunoglobulin levels after vaccination (diphteria, tetanus)
	12 y/o	c.14076-1G>A	NR	splice	loss of function	NR	NR	NR	NR	NR	NR	NR	NR	No infection susceptibility	NR
	12 y/o	c.4135_4136del	p.Met1379Valfs*52	frameshift	loss of function	normal	NR	NR	NR	NR	NR	NR	NR	Infection susceptibility, recurrent otitis	NR
	12 y/o	c.11645C>G	p.Ser3882*	nonsense	loss of function	hypo	NR	NR	NR	NR	NR	NR	NR	Infection susceptibility, recurrent otitis	CVID, Hypogammaglobulinemia
	12 y/o	c.4267C>G	p.Arg1423Gly	missense	protein-altering variant	hypo	NR	NR	NR	NR	NR	NR	NR	Infection susceptibility, recurrent otitis	CVID, Hypogammaglobulinemia
	13 y/o	c.15142C>T	p.Arg5048Cys	missense	protein-altering variant	NR	NR	NR	NR	NR	NR	NR	NR	No infection susceptibility	NR
	13 y/o	c.5627_5630del	p.Asp1876Glyfs*38	frameshift	loss of function	NR	NR	NR	NR	NR	NR	NR	NR	Infection susceptibility, recurrent otitis	NR
	13 y/o	c.400+2T>C	NR	splice	loss of function	NR	NR	NR	NR	NR	NR	NR	NR	No infection susceptibility	NR
	13 y/o	c.6325C>T	p.Gln2109*	nonsense	loss of function	hypo	NR	NR	NR	NR	NR	NR	NR	Recurrent Infections (otitis, cystitis, gastroenteritis)	CVID, hypogammaglobulinemia, non adequate immunoglobulin levels after vaccination (diphteria, tetanus)
	13 y/o	c.8410del	p.Tyr2804Ilefs*47	frameshift	loss of function	hypo	NR	NR	NR	NR	NR	NR	NR	No infection susceptibility	NR
	13 y/o	c.15337dup	p.Tyr5113Leufs*25	frameshift	loss of function	NR	NR	NR	NR	NR	NR	NR	NR	No infection susceptibility	NR
	13 y/o	c.16489_16491del	p.Ile5497del	deletion	protein-altering variant	NR	NR	NR	NR	NR	NR	NR	NR	Infection susceptibility, recurrent otitis	NR
	13 y/o	c.3527C>T	p.Ala1176Val	missense	protein-altering variant	normal	NR	NR	NR	NR	NR	NR	NR	No infection susceptibility	NR
	14 y/o	c.15206T>A	p.Val5069Glu	missense	protein-altering variant	normal	NR	NR	NR	NR	NR	NR	NR	No infection susceptibility	NR
	14 y/o	c.6295C>T	p.Arg2099*	nonsense	loss of function	normal	NR	NR	NR	NR	NR	NR	NR	No infection susceptibility	NR
	14 y/o	c.8709dup	p.Pro2904Thrfs*8	frameshift	loss of function	hypo	NR	NR	NR	NR	NR	NR	NR	Infection susceptibility, recurrent otitis	CVID, hypogammaglobulinemia
	14 y/o	c.16315C>G	p.Arg5439Gly	missense	protein-altering variant	hypo	NR	NR	NR	NR	NR	NR	NR	Infection susceptibility, recurrent otitis	CVID, hypogammaglobulinemia
	14 y/o	c.9022G>T	p.Ser5307*	nonsense	loss of function	normal	NR	NR	NR	NR	NR	NR	NR	No infection susceptibility	NR
	14 y/o	c.3906+2T>C	NR	splice	loss of function	NR	NR	NR	NR	NR	NR	NR	NR	No infection susceptibility	NR
	14 y/o	c.5983G>T	p.Gly1995*	nonsense	loss of function	NR	NR	NR	NR	NR	NR	NR	NR	No infection susceptibility	NR
	14 y/o	c.15079C>T	p.Arg5027*	nonsense	loss of function	NR	NR	NR	NR	NR	NR	NR	NR	Infection susceptibility, recurrent otitis	NR
	14 y/o F	c.2345del	p.Val782Glyfs*148	frameshift	loss of function	NR	NR	NR	NR	NR	NR	NR	NR	No infection susceptibility	NR
	15 y/o	c.15397T>C	p.Cys5133Arg	missense	protein-altering variant	normal	NR	NR	NR	NR	NR	NR	NR	No infection susceptibility	NR
	15 y/o	c.14515+1del	NR	splice	loss of function	hypo	NR	NR	NR	NR	NR	NR	NR	Infection susceptibility	CVID, hypogammaglobulinemia, AIHA, GLILD, chronic ITP/Evans, non adequate immunoglobulin levels after vaccination (diphteria, tetanus)
	15 y/o	c.15349T>G	p.Cys5117Gly	missense	protein-altering variant	hypo	NR	NR	NR	NR	NR	NR	NR	Infection susceptibility	CVID, hypogammaglobulinemia, chronic ITP
	15 y/o	c.11899C>T	p.Gln3967*	nonsense	loss of function	hypo	NR	NR	NR	NR	NR	NR	NR	Infection susceptibility	CVID, hypogammaglobulinemia
	15 y/o	c.15546_15547ins	p.Leu5183Alafs*16	frameshift	loss of function	normal	NR	NR	NR	NR	NR	NR	NR	Infection susceptibility, recurrent otitis	NR
	16 y/o	c.15142C>T	p.Arg5048Cys	missense	protein-altering variant	hypo	NR	NR	NR	NR	NR	NR	NR	Infection susceptibility, recurrent otitis	CVID, hypogammaglobulinemia
	16 y/o	c.15640C>T	p.Arg5214Cys	missense	protein-altering variant	NR	NR	NR	NR	NR	NR	NR	NR	No infection susceptibility	NR
	16 y/o	c.3669dup	p.Glu1224Argfs*26	frameshift	loss of function	NR	NR	NR	NR	NR	NR	NR	NR	No infection susceptibility	NR
	16 y/o	c.11203C>T	p.Gln3735*	nonsense	loss of function	normal	NR	NR	NR	NR	NR	NR	NR	No infection susceptibility	NR
	16 y/o	c.15079C>T	p.Arg5027*	nonsense	loss of function	NR	NR	NR	NR	NR	NR	NR	NR	No infection susceptibility	NR
	16 y/o	c.12116_12117del	p.Glu4039Glyfs*17	frameshift	loss of function	NR	NR	NR	NR	NR	NR	NR	NR	No infection susceptibility	Vitiligo
	16 y/o	c.15596_15597del	p.Phe5199Serfs*2	frameshift	loss of function	hypo	NR	NR	NR	NR	NR	NR	NR	No infection susceptibility	Hypogammaglobulinemia
	16 y/o	c.751dup	p.Tyr251Leufs*22	frameshift	loss of function	normal	NR	NR	NR	NR	NR	NR	NR	No infection susceptibility	NR
	16 y/o	c.12592C>T	p.Arg4198*	nonsense	loss of function	hypo	NR	NR	NR	NR	NR	NR	NR	Infection susceptibility	CVID, hypogammaglobulinemia
	16 y/o	c.16501C>T	p.Arg5501*	nonsense	loss of function	hypo	NR	NR	NR	NR	NR	NR	NR	Infection susceptibility	AIHA, CVID, hypogammaglobulinemia, antinuclear antibody
	16 y/o	c.4413C>G	p.Cys1471Trp	missense	protein-altering variant	NR	NR	NR	NR	NR	NR	NR	NR	Infection susceptibility, recurrent otitis	NR
	17 y/o	c.15143G>A	p.Arg5048His	missense	protein-altering variant	hypo	NR	NR	NR	NR	NR	NR	NR	Infection susceptibility	CVID, hypogammaglobulinemia, non adequate immunoglobulin levels after vaccination (diphteria, tetanus)
	17 y/o	c.4093G>T	p.Val1365Phe	missense	protein-altering variant	NR	NR	NR	NR	NR	NR	NR	NR	No infection susceptibility	NR
	17 y/o	c.6295C>T	p.Arg2099*	nonsense	loss of function	NR	NR	NR	NR	NR	NR	NR	NR	No infection susceptibility	NR
	17 y/o	c.16489_16491del	p.Ile5497del	deletion	protein-altering variant	NR	NR	NR	NR	NR	NR	NR	NR	No infection susceptibility	Chronic ITP
	17 y/o	c.11679del	p.Met3894Trpfs*85	frameshift	loss of function	NR	NR	NR	NR	NR	NR	NR	NR	No infection susceptibility	NR
	17 y/o	c.4267C>T	p.Arg1423Cys	missense	protein-altering variant	hypo	NR	NR	NR	NR	NR	NR	NR	Infection susceptibility, recurrent otitis	CVID, hypogammaglobulinemia, ITP
	17 y/o	c.14710C>T	p.Arg4904*	nonsense	loss of function	NR	NR	NR	NR	NR	NR	NR	NR	No infection susceptibility	NR
	17 y/o	c.13285C>T	p.Gln4429*	nonsense	loss of function	NR	NR	NR	NR	NR	NR	NR	NR	infection susceptibility,	Chronic ITP/Evans, AIHA, vitiligo
	17 y/o	c.14879_14889del	p.Arg4960Profs*6	frameshift	loss of function	NR	NR	NR	NR	NR	NR	NR	NR	infection susceptibility,	Oligoarthitis, SAPL, TVP, vitiligo
	18 y/o	c.14249del	p.Pro4750Glnfs*47	frameshift	loss of function	normal	NR	NR	NR	NR	NR	NR	NR	No infection susceptibility	Haemophilia A
	18 y/o	c.1966dup	p.Leu656Profs*12	frameshift	loss of function	NR	NR	NR	NR	NR	NR	NR	NR	Infection susceptibility, urinary infections	NR
	18 y/o	c.6595del	p.Tyr2199Ilefs*65	frameshift	loss of function	NR	NR	NR	NR	NR	NR	NR	NR	Infection susceptibility, recurrent otitis	NR
	18 y/o	c.16342C>T	p.Arg5448*	nonsense	loss of function	hypo	NR	NR	NR	NR	NR	NR	NR	Infection susceptibility, recurrent otitis	CVID, hypogammaglobulinemia
	18 y/o	c.16412+5G>C	NR	splice	loss of function	NR	NR	NR	NR	NR	NR	NR	NR	No infection susceptibility	NR
	19 y/o	c.15730A>T	p.Lys5244*	nonsense	loss of function	NR	NR	NR	NR	NR	NR	NR	NR	No infection susceptibility	NR
	19 y/o	c.858dup	p.Lys287*	nonsense	loss of function	NR	NR	NR	NR	NR	NR	NR	NR	No infection susceptibility	NR
	19 y/o	c.3326_3336del	p.Ala1109Glyfs*2	frameshift	loss of function	NR	NR	NR	NR	NR	NR	NR	NR	No infection susceptibility	NR
	19 y/o	c.1576_1577del	p.Ser526Thrfs*7	frameshift	loss of function	hypo	NR	NR	NR	NR	NR	NR	NR	Respiratory tract recurrent infections	CVID, hypogammaglobulinemia, chronic ITP/Evans, AIHA
	19 y/o	c.8200C>T	p.Arg2734*	nonsense	loss of function	NR	NR	NR	NR	NR	NR	NR	NR	Sepsis	NR
	20 y/o	c.13531-2A>C	NR	splice	loss of function	hypo	NR	NR	NR	NR	NR	NR	NR	Infection susceptibility	CVID, hypogammaglobulinemia, ITP, vitiligo
	20 y/o	c.741T>A	p.Cys247*	nonsense	loss of function	NR	NR	NR	NR	NR	NR	NR	NR	Infection susceptibility, osteomyelitis	NR
	20 y/o	c.9164del	p.Pro3055Leufs*16	frameshift	loss of function	normal	NR	NR	NR	NR	NR	NR	NR	No infection susceptibility	NR
	20 y/o	c.14946G>A	p.Trp4982*	nonsense	loss of function	normal	NR	NR	NR	NR	NR	NR	NR	No infection susceptibility	NR
	20 y/o	c.11851C>T	p.Gln3951*	nonsense	loss of function	NR	NR	NR	NR	NR	NR	NR	NR	No infection susceptibility	NR
	21 y/o	c.4799del	p.Leu1600Argfs*4	frameshift	loss of function	hypo	NR	NR	NR	NR	NR	NR	NR	Infection susceptibility, recurrent otitis	CVID, hypogammaglobulinemia
	21 y/o	c.12667C>T	p.Gln4223*	nonsense	loss of function	NR	NR	NR	NR	NR	NR	NR	NR	Infection susceptibility, recurrent otitis	NR
	22 y/o	c.12943C>T	p.Gln4315*	nonsense	loss of function	hypo	NR	NR	NR	NR	NR	NR	NR	No infection susceptibility	Hypogammaglobulinemia
	24 y/o	c.4267C>T	p.Arg1423Cys	missense	protein-altering variant	normal	NR	NR	NR	NR	NR	NR	NR	No infection susceptibility	NR
	24 y/o	c.6114G>A	p.Trp2038*	nonsense	loss of function	NR	NR	NR	NR	NR	NR	NR	NR	No infection susceptibility	Thyroiditis
	24 y/o	c.14945G>A	p.Trp4982*	nonsense	loss of function	hypo	NR	NR	NR	NR	NR	NR	NR	Infection susceptibility, recurrent otitis	CVID, hypogammaglobulinemia, thyroiditis
	24 y/o	c.4214A>T	p.His1405Leu	missense	protein-altering variant	hypo	NR	NR	NR	NR	NR	NR	NR	Infection susceptibility	CVID, hypogammaglobulinemia, ITP/Evans, AIHA. Died of acute haemolysis
	26 y/o	c.2819C>G	p.Ser940*	nonsense	loss of function	NR	NR	NR	NR	NR	NR	NR	NR	Infection susceptibility, recurrent otitis	NR
	26 y/o	c.4359C>A	p.His1453Gln	missense	protein-altering variant	hypo	NR	NR	NR	NR	NR	NR	NR	Infection susceptibility	CVID, hypogammaglobulinemia, antinuclear antibody, chronic diarrhea, GLILD, chronic ITP/Evans, AIHA
	27 y/o	c.15536G>T	p.Arg5179Leu	missense	protein-altering variant	hypo	NR	NR	NR	NR	NR	NR	NR	No infection susceptibility	CVID, hypogammaglobulinemia, chronic ITP
	27 y/o	c.9145C>G	p.Leu3049Val	missense	protein-altering variant	NR	NR	NR	NR	NR	NR	NR	NR	No infection susceptibility	NR
	28 y/o	c.1425del	p.Ala476Hisfs*454	frameshift	loss of function	NR	NR	NR	NR	NR	NR	NR	NR	No infection susceptibility	NR
	28 y/o	c.177-2A>G	NR	splice	loss of function	hypo	NR	NR	NR	NR	NR	NR	NR	Infection susceptibility, recurrent Infections (otitis, cystitis, blepharitis, impetigo)	CVID, hypogammaglobulinemia
	28 y/o	c.14189G>A	p.Trp4730*	nonsense	loss of function	hypo	NR	NR	NR	NR	NR	NR	NR	Infection susceptibility, recurrent otitis	CVID, hypogammaglobulinemia
	29 y/o	Exon 11 stop	NR	nonsense	loss of function	hypo	NR	NR	NR	NR	NR	NR	NR	Infection susceptibility, recurrent otitis	CVID, hypogammaglobulinemia
	29 y/o	c.8903dup	p.Ser2969Valfs*4	frameshift	loss of function	hypo	NR	NR	NR	NR	NR	NR	NR	Infection susceptibility, recurrent otitis	CVID, hypogammaglobulinemia
	30 y/o	c.16501C>T	p.Arg5501*	nonsense	loss of function	hypo	NR	NR	NR	NR	NR	NR	NR	Infection susceptibility, recurrent otitis	CVID, hypogammaglobulinemia
	31 y/o	c.12413_12414del	p.Ser4138Cysfs*29	frameshift	loss of function	NR	NR	NR	NR	NR	NR	NR	NR	No infection susceptibility	NR
	35 y/o	c.166C>T	p.Gln56*	nonsense	loss of function	NR	NR	NR	NR	NR	NR	NR	NR	No infection susceptibility	NR
	35 y/o	c.14975del	p.Leu4992Argfs*3	frameshift	loss of function	hypo	NR	NR	NR	NR	NR	NR	NR	No infection susceptibility	Chronic ITP
	36 y/o	c.16116dup	p.Asn5373Glnfs*86	frameshift	loss of function	NR	NR	NR	NR	NR	NR	NR	NR	No infection susceptibility	Thyroiditis
	38 y/o	c.5090del	p.Gly1697Valfs*25	frameshift	loss of function	normal	NR	NR	NR	NR	NR	NR	NR	No infection susceptibility	NR
	40 y/o	E31 stop	NR	nonsense	loss of function	normal	NR	NR	NR	NR	NR	NR	NR	No infection susceptibility	Thyroiditis, chronic ITP
	46 y/o	c.12955A>T	p.Arg4319*	nonsense	loss of function	NR	NR	NR	NR	NR	NR	NR	NR	No infection susceptibility	NR
	66 y/o	c.8366+2T>C	NR	splice	loss of function	NR	NR	NR	NR	NR	NR	NR	NR	Infection susceptibility, recurrent otitis	NR
KMT2E	15 y/o	c.2334_2337delTTAC	NR	frameshift	loss of function	NR	NR	NR	NR	NR	NR	NR	NR	Recurrent otitis media	NR	88
	11 y/o	c.167delA	p.Tyr56Serfs*34	frameshift, expect NMD	loss of function	NR	NR	NR	NR	NR	NR	NR	NR	NR	NR	87
	12 y/o	c.280delA	p.Thr94Leufs*25	frameshift, expect NMD	loss of function	NR	NR	NR	NR	NR	NR	NR	NR	NR	NR
	9.5 y/o	c.450dupT	p.Arg151*	nonsense, expect NMD	loss of function	NR	NR	NR	NR	NR	NR	NR	NR	NR	NR
	7 y/o	c.450dupT	p.Arg151*	nonsense, expect NMD	loss of function	NR	NR	NR	NR	NR	NR	NR	NR	NR	NR
	6 y/o	c.450dupT	p.Arg151*	nonsense, expect NMD	loss of function	NR	NR	NR	NR	NR	NR	NR	NR	NR	NR
	5.5 y/o	c.556þ1G>A	NR	essential splice site, expect NMD	loss of function	NR	NR	NR	NR	NR	NR	NR	NR	NR	NR
	12 y/o	c.997delG	p.Glu333Argfs*32	frameshift, expect NMD	loss of function	NR	NR	NR	NR	NR	NR	NR	NR	NR	NR
	3 y/o	c.1130þ2T>C	NR	essential splice site, expect NMD	loss of function	NR	NR	NR	NR	NR	NR	NR	NR	NR	NR
	21 y/o	c.1239delC	p.Asn414Metfs*4	frameshift, expect NMD	loss of function	NR	NR	NR	NR	NR	NR	NR	NR	NR	NR
	8 y/o	c.1603delC	p.Leu535Tyrfs*15	frameshift, expect NMD	loss of function	NR	NR	NR	NR	NR	NR	NR	NR	NR	NR
	11.5 y/o	c.1776_1780delAAAGA	p.Lys593Argfs*17	frameshift, expect NMD	loss of function	NR	NR	NR	NR	NR	NR	NR	NR	NR	NR
	3.5 y/o	c.1776_1780delAAAGA	p.Lys593Argfs*17	frameshift, expect NMD	loss of function	NR	NR	NR	NR	NR	NR	NR	NR	NR	NR
	2 y/o	c.1812delG	p.Ile605Serfs*41	frameshift, expect NMD	loss of function	NR	NR	NR	NR	NR	NR	NR	NR	NR	NR
	3.5 y/o	c.2261delC	p.Ser754*	nonsense, expect NMD	loss of function	NR	NR	NR	NR	NR	NR	NR	NR	Recurrent ear infections	NR
	4 y/o	c.2452C>T	p.Arg818*	nonsense, expect NMD	loss of function	NR	NR	NR	NR	NR	NR	NR	NR	NR	NR
	8 y/o	c.2602_2605delACTA	p.Thr868Hisfs*3	frameshift, expect NMD	loss of function	NR	NR	NR	NR	NR	NR	NR	NR	NR	NR
	1.5 y/o	c.2620C>T	p.Arg874*	nonsense, expect NMD	loss of function	NR	NR	NR	NR	NR	NR	NR	NR	NR	NR
	3,5 y/o	c.2936delT	p.Leu979Trpfs*9	frameshift, expect NMD	loss of function	NR	NR	NR	NR	NR	NR	NR	NR	NR	NR
	4.5 y/o	c.3070C>T	p.Gln1024*	nonsense, expect NMD	loss of function	NR	NR	NR	NR	NR	NR	NR	NR	NR	NR
	12 y/o	c.3198delC	p.Trp1067Glyfs*2	frameshift, expect NMD	loss of function	NR	NR	NR	NR	NR	NR	NR	NR	NR	NR
	6.5 y/o	c.3198_3234del	p.Trp1067Glnfs*2	frameshift, expect NMD	loss of function	NR	NR	NR	NR	NR	NR	NR	NR	NR	NR
	6 y/o	c.3494_3495delGA	p.Arg1165Thrfs*3	frameshift, expect NMD	loss of function	NR	NR	NR	NR	NR	NR	NR	NR	NR	NR
	NR	c.3527_3530delCAGA	p.Thr1176Argfs*16	frameshift, expect NMD	loss of function	NR	NR	NR	NR	NR	NR	NR	NR	NR	NR
	9 y/o	c.3554C>G	p.Ser1185*	nonsense, expect NMD	loss of function	NR	NR	NR	NR	NR	NR	NR	NR	NR	NR
	6 y/o	c.3672_3673delTA	p.Tyr1224*	frameshift, expect NMD	loss of function	NR	NR	NR	NR	NR	NR	NR	NR	NR	NR
	5 y/o	c.4397_4398ins19	p.Pro1467Thrfs*75	frameshift, last exon, escape NMD	loss of function	NR	NR	NR	NR	NR	NR	NR	NR	NR	NR
	13 y/o	c.4485_4486delTC	p.Gln1496Lysfs*39	Frameshift, last exon, escape NMD	loss of function	NR	NR	NR	NR	NR	NR	NR	NR	NR	Asthma
	6.5 y/o	c.4829dupT	p.Leu1610Phefs*259	frameshift, protein extension	protein-altering variant	NR	NR	NR	NR	NR	NR	NR	NR	Recurrent ear infections	NR
	8.5 y/o	c.4872dupC	p.Val1625Argfs*244	frameshift, protein extension	protein-altering variant	NR	NR	NR	NR	NR	NR	NR	NR	NR	NR
	24 y/o	c.5453_5460delTGGCCCTG	p.Val1818Alafs*48	frameshift, protein extension	protein-altering variant	NR	NR	NR	NR	NR	NR	NR	NR	NR	NR
	13 y/o	7:103354482-105407628x1, 2.05 Mb	NR	microdeletion	multi-gene deletion	NR	NR	NR	NR	NR	NR	NR	NR	NR	NR
	18 y/o	7:104678742-104730547x1, 0.052 Mb	NR	microdeletion	multi-gene deletion	NR	NR	NR	NR	NR	NR	NR	NR	NR	NR
	22 y/o	7:103679146-105547471x1, 1.87 Mb	NR	microdeletion	multi-gene deletion	NR	NR	NR	NR	NR	NR	NR	NR	Frequent respiratory infections	NR
	7 y/o	7:104099959-107002808x1, 2.9 Mb	NR	microdeletion	multi-gene deletion	NR	NR	NR	NR	NR	NR	NR	NR	NR	NR
	16 y/o	c.418G>A	p.Val140Ile	missense	protein-altering variant	NR	NR	NR	NR	NR	NR	NR	NR	NR	NR
	2.5 y/o	c.850T>C	p.Tyr284His	missense	protein-altering variant	NR	NR	NR	NR	NR	NR	NR	NR	Recurrent ear infections (myringotomy tubes)	NR
	3 y/o	c.2720A>T	p.Asp907Val	missense	protein-altering variant	NR	NR	NR	NR	NR	NR	NR	NR	NR	NR
	36 y/o	c.4126C>T	p.Pro1376Ser	missense	protein-altering variant	NR	NR	NR	NR	NR	NR	NR	NR	NR	NR
SETD1A	2 y/o	c.109C>T	NR	nonsense	loss of function	NR	NR	NR	NR	NR	NR	NR	NR	No infection susceptibility	No	102
	6 y/o	c.1014dupC	NR	frameshift	loss of function	NR	NR	NR	NR	NR	NR	NR	NR	No infection susceptibility	No
	16 y/o	c.1144_1147del	NR	frameshift	loss of function	NR	NR	NR	NR	NR	NR	NR	NR	Recurrent otitis media, recurrent pneumonia	No
	6 y/o	c.1363G>T	NR	nonsense	loss of function	NR	NR	NR	NR	NR	NR	NR	NR	Recurrent otitis media	No
	4 y/o	c.1495C>T	NR	nonsense	loss of function	NR	NR	NR	NR	NR	NR	NR	NR	NR	CVID, GLILD
	10 y/o	c.1602_1603del	NR	frameshift	loss of function	NR	NR	NR	NR	NR	NR	NR	NR	No infection susceptibility	No
	3 y/o	c.2288_2289insA	NR	frameshift	loss of function	NR	NR	NR	NR	NR	NR	NR	NR	No infection susceptibility	No
	3 y/o	c.2725G>T	NR	nonsense	loss of function	NR	NR	NR	NR	NR	NR	NR	NR	Recurrent respiratory tract infections, recurrent otitis media	No
	5 y/o	c.2968C>T	NR	nonsense	loss of function	NR	NR	NR	NR	NR	NR	NR	NR	No infection susceptibility	No
	17 y/o	c.3937_3947del11	NR	frameshift	loss of function	NR	NR	NR	NR	NR	NR	NR	NR	No infection susceptibility	Leukocytosis
	3 y/o	c.3982_3983del	NR	frameshift	loss of function	NR	NR	NR	NR	NR	NR	NR	NR	No infection susceptibility	No
	7 y/o	c.4409-2A>G	NR	splice site	protein-altering variant	NR	NR	NR	NR	NR	NR	NR	NR	No infection susceptibility	No
	4 y/o	c.4495T>G	NR	missense	protein-altering variant	NR	NR	NR	NR	NR	NR	NR	NR	Recurrent otitis media	No
	5 y/o	c.4582-2_4582delAG	NR	splice site	protein-altering variant	NR	NR	NR	NR	NR	NR	NR	NR	Recurrent otitis media	No
	23 y/o	c.4582-2_4582delAG	NR	splice site	protein-altering variant	NR	NR	NR	NR	NR	NR	NR	NR	Recurrent otitis media	Asthma
	13 d/o	c.2096T>A	NR	nonsense	loss of function	NR	NR	NR	NR	NR	NR	NR	NR	Recurrent pneumonia	NR	103
SETD2	4 y/o	c.4715+1G>A	NR	splice site	protein-altering variant	NR	NR	NR	NR	NR	NR	NR	NR	Recurrent otitis media	NR	105
	4 y/o	c.3185C>T	NR	missense	protein-altering variant	NR	NR	NR	NR	NR	NR	NR	NR	NR	NR
	4 y/o	c.1647_1667delinsAC	NR	frameshift	loss of function	NR	NR	NR	NR	NR	NR	NR	NR	Recurrent otitis media	NR	104
	23 y/o	c.6775delG	NR	frameshift	loss of function	NR	NR	NR	NR	NR	NR	NR	NR	Recurrent otitis media	NR
SETD5	10 y/o	c.1381_1388del	NR	frameshift	loss of function	NR	NR	NR	NR	NR	NR	NR	NR	Recurrent infections	NR	106
	4 m/o	3p26.3p25.3 (1−10,142,919)x1	NR	deletion	multi-gene deletion	hypo	327 mg/dL	NR	NR	NR	NR	NR	NR	Recurrent respiratory tract infections and recurrent otitis media	NR	107
NSD1	42 y/o	5q35.2q35.3(176,062,669_179,524,425)x3	NR	duplication	gain of function?	NR	NR	NR	NR	NR	NR	NR	NR	NR	Pancytopenia	91
	NR	NR	NR	deletion	multi-gene deletion	NR	NR	NR	NR	NR	NR	NR	NR	Urinary tract infection	NR	90
	NR	NR	NR	deletion	multi-gene deletion	NR	NR	NR	NR	NR	NR	NR	NR	NR	NR
NSD2	3 y/o	a single copy loss of 377-kb (arr[hg19] 4p16.3(1,743,630–2,120,247)	The minimally deleted region encom- passes 10 genes: 8 OMIM genes (3/16 30 exons of TACC3, FGFR3, LETM1, WHSC1, WHSC2, C4orf48, NAT8L and 7/24 30 exons of POLN) and 2 noncoding genes (SCARNA22 and MIR943)	splice site	multi-gene deletion	NR	NR	NR	NR	NR	NR	NR	NR	Frequent infections of the upper respiratory tract and ears	Quantitative serum immunoglobulins (IgA, IgG and IgM), B-cell and T-cell counts, specific antibody response and mitogen studies was essentially normal.	92
	11 y/o	a single copy loss of 170-kb (arr[hg19] 4p16. 3(1,827,029–1,997,169)).	The minimally deleted region includes LETM1 (7/14 50 exons), WHSC1, SCARNA22, MIR943 and WHSC2 (10/11 30 exons).	splice site	multi-gene deletion	NR	NR	NR	NR	NR	NR	NR	NR	NR	Prophylactic antibody regimen
	2 y/o	single copy loss (arr[hg19] 4p16.3(1,828,866–1,895,728)	the partial deletion of the genes LETM1 (6/14 50 exons) and WHSC1 (minimum 3/25 and maximum 5/25 50 exons)	splice site	multi-gene deletion	NR	NR	NR	NR	NR	NR	NR	NR	Chronic rhinitis. Frequent ear infections were denied.	Had not had immunologic labs.
	18 y/o	c.2606G>A	p.Cys869Tyr	splice site	protein-altering variant	NR	NR	NR	NR	NR	NR	NR	NR	NR	NR	98
	2 y/o	c.1569dup	p.Lys524Glufs*17	splice site	loss of function	NR	NR	NR	NR	NR	NR	NR	NR	Frequent airway infections, reccurent infctions including sever RSV infection requiering hospitalization at the ICU	NR
	50 y/o	c.3223_3226dup	p.Gly1076Valfs*16	splice site	loss of function	NR	NR	NR	NR	NR	NR	NR	NR	NR	Neutrophil count normal
	6 y/o	c.1588_1589dupAA	p.Ile532Glyfs*67	splice site	loss of function	NR	NR	NR	NR	NR	NR	NR	NR	NR	NR
	5 y/o	c.3271G>A	p.Glu1091Lys	splice site	protein-altering variant	NR	NR	NR	NR	NR	NR	NR	NR	NR	Severe allergic reation to latex
	10.5 y/o	c.3472dup	p.Asp1158Glyfs*11	splice site	loss of function	NR	NR	NR	NR	NR	NR	NR	NR	NR	NR
	23 y/o	c.3472dup	p.Asp1158Glyfs*11	splice site	loss of function	NR	NR	NR	NR	NR	NR	NR	NR	NR	NR
	11 y/o	c.2684C>T	p.Pro895Leu	splice site	protein-altering variant	NR	NR	NR	NR	NR	NR	NR	NR	NR	NR
	8 y/o	c.2684C>T	p.Pro895Leu	splice site	protein-altering variant	NR	NR	NR	NR	NR	NR	NR	NR	NR	Normal immunoglobulin levels
	1.5 y/o	c.1103_1104del	p.Glu368Valfs*13	splice site	loss of function	NR	NR	NR	NR	NR	NR	NR	NR	NR	NR
	10 y/o	c.2160T>A	p.Cys720*	splice site	loss of function	NR	NR	NR	NR	NR	NR	NR	NR	NR	NR
	12 y/o	c.3410C>T	p.Ser1137Phe	splice site	protein-altering variant	NR	NR	NR	NR	NR	NR	NR	NR	NR	NR
	1.5 y/o	c.4028delC	p.Pro1343Glnfs*49	splice site	loss of function	NR	NR	NR	NR	NR	NR	NR	NR	Recurrent airway infections	Low levels of IgA and IgG3
	26 y/o	c.3056A>G	p.Lys1019Arg	splice site	protein-altering variant	NR	NR	NR	NR	NR	NR	NR	NR	NR	NR
	6 y/o	c.3547delT	p.Cys1183Valfs*146	splice site	loss of function	NR	NR	NR	NR	NR	NR	NR	NR	NR	NR
	8.5 y/o	c.1798C>T	p.Arg600*	splice site	loss of function	NR	NR	NR	NR	NR	NR	NR	NR	NR	Normal blood cell count, platelet cound and IgAs and anti-transglutaminase antibodies
	4.5 y/o	c.4028delC	p.Pro1343Glnfs*49	splice site	loss of function	NR	NR	NR	NR	NR	NR	NR	NR	NR	NR
	Termination of pregnancy at GW 26 6/7	c.2263C>T	p.Arg755*	splice site	loss of function	NR	NR	NR	NR	NR	NR	NR	NR	NR	NR
	2 y/o	c.708G>A	p.Trp236*	splice site	loss of function	NR	NR	NR	at 2 y/o: 31 mg/dL	NR	NR	NR	NR	Immune function was not otherwise assessed, but he did not have an excess number of respiratory infections	IgA levels at 24 m/o: 31 (19–223 mg/dL). Complete blood count was normal	97,98
	1.5 y/o	c.1569dupG	p.Lys524Glufs*17	splice site	loss of function	NR	NR	NR	35 mg/dL	NR	NR	NR	NR	NR	IgA levels: 35 (19–223 mg/dL). Complete blood counts were essentially normal.
	5 y/o	c.793C>T	p.Gln265*	splice site	loss of function	NR	NR	NR	NR	NR	NR	NR	NR	NR	NR
	5 y/o	c.2518+1G>A	NR	splice site	loss of function	NR	NR	NR	NR	NR	NR	NR	NR	Multiple aspiration pneumonias	NR	96,98
	3 y/o	c.2803C>T	p.Arg935*	splice site	loss of function	NR	NR	NR	NR	NR	NR	NR	NR	NR	NR
	2.5 y/o	c.3412C>T	p.Arg1138*	splice site	loss of function	NR	NR	NR	NR	NR	NR	NR	NR	NR	NR	98, 277
	3 y/o	c.1676_1679del	p.Arg559Tfs*38	splice site	loss of function	NR	NR	NR	NR	NR	NR	NR	NR	NR	No allergies	93, 98
	12 y/o	c.4029_4030insAA	p.Glu1344Lysfs*49	splice site	loss of function	NR	NR	NR	NR	NR	NR	NR	NR	NR	NR	95, 98
	3 y/o	deletion of 166 kb (chr4: 1,944,311–2,110,334; hg19)	NR	splice site	multi-gene deletion	NR	NR	NR	NR	NR	NR	NR	NR	NR	NR	94, 98
	7 y/o	deletion of 87 kb (chr4: 1,875,285–1,961,972; hg19); exons 1-20; c.(?_-431)_(3372+1_3373_-1)del	NR	splice site	multi-gene deletion	NR	NR	NR	NR	NR	NR	NR	NR	NR	NR
	5.5 y/o	deletion of 87 kb (chr4: 1,875,285–1,961,972; hg19); exons 1-20; c.(?_-431)_(3372+1_3373_-1)del	NR	splice site	multi-gene deletion	NR	NR	NR	NR	NR	NR	NR	NR	NR	Normal immunoglobulin levels and lymphocyte subpopulations
	13 y/o	46,XY, ~2 Mb deletion in 4p16.3 WHS region	NR	splice site	multi-gene deletion	NR	NR	NR	NR	NR	NR	NR	NR	Recurrent respiratory infections	Immunodeficiency	99
	4 y/o	46,XY,r(4) (p15.1q35)/46,XY,−4,+mar/47,XY,r(4)(p15.1q35),+mar/46,XY,der(4),+mar , ~2.85 Mb deletion in 4p16.3 WHS region	NR	splice site	multi-gene deletion	NR	NR	NR	NR	NR	NR	NR	NR	NR	NR
	2 y/o	46,XY,r(4) (p15.1q35)/46,XY,−4,+mar/47,XY,r(4)(p15.1q35),+mar/46,XY,der(4),+mar , ~2.85 Mb deletion in 4p16.3 WHS region	NR	splice site	multi-gene deletion	NR	NR	NR	NR	NR	NR	NR	NR	NR	NR
	3 y/o	46,XY , ~2 Mb deletion in 4p16.3 WHS region	NR	splice site	multi-gene deletion	NR	NR	NR	NR	NR	NR	NR	NR	Recurrent respiratory infections	Immunodeficiency
	1 y/o	46, XY, del(4)(p16.3),del(22)(q11.23) , ~2 Mb deletion in 4p16.3 WHS region	NR	splice site	multi-gene deletion	NR	NR	NR	NR	NR	NR	NR	NR	Frequent respiratory infections	Immunodeficiency
	5 y/o	46,XX,del(4)(p16.1-pter) , ~8 Mb deletion in 4p16.3 WHS region	NR	splice site	multi-gene deletion	NR	NR	NR	NR	NR	NR	NR	NR	NR	NR
	1 y/o	46,XX,del(4)(p15.2-pter) , ~22 Mb deletion in 4p16.3 WHS region	NR	splice site	multi-gene deletion	NR	NR	NR	NR	NR	NR	NR	NR	Recurrent respiratory infections	Immunodeficiency
ASH1L	6 y/o	c.8868_8869del AAinsAAA	p.Arg2957Lysfs*19	frameshift	loss of function	NR	NR	NR	NR	NR	NR	NR	NR	NR	NR	89
	16 y/o	c.7172G>A	p.Arg2391His	missense	protein-altering variant	NR	NR	NR	NR	NR	NR	NR	NR	NR	NR
	17 y/o	c.3704_3705del CTinsC	p.Glu1236Lysfs*6	frameshift	loss of function	NR	NR	NR	NR	NR	NR	NR	NR	NR	NR
	8 y/o	c.7764_7768dup	p.Asp2590Alafs*7	frameshift	loss of function	NR	NR	NR	NR	NR	NR	NR	NR	NR	NR
	13 y/o	c.6427G>T	p.Glu2143*	non-sense	loss of function	NR	NR	NR	NR	NR	NR	NR	NR	Medical history is significant for chicken pox, herpes 1, otitis media	NR
EHMT1	53 y/o	interstitial	NR	deletion	multi-gene deletion	NR	NR	NR	NR	NR	NR	NR	NR	Severe gastrointestinal infections, intra-uterine infection	NR	59
	59 y/0	telomeric	NR	deletion	multi-gene deletion	NR	NR	NR	NR	NR	NR	NR	NR	NR	NR
	3 y/o	subtelomeric	NR	deletion	multi-gene deletion	NR	NR	NR	NR	NR	NR	NR	NR	Recurrent infections	NR	55
	19 y/o	c.3087+1G>T	NR	splice site	loss of function	NR	NR	NR	NR	NR	NR	NR	NR	Recurrent urinary tract and upper airway infections	NR	58
	33 y/o	c.3181-80_3233del	NR	frameshift	loss of function	NR	NR	NR	NR	NR	NR	NR	NR	Recurrent otitis media	NR
	43 y/o	telomeric	NR	deletion	multi-gene deletion	NR	NR	NR	NR	NR	NR	NR	NR	NR	NR
	10 m/o	del(9)(q34.3q34.3)(D9S325-,D9S2168-)	NR	deletion	multi-gene deletion	NR	NR	NR	NR	NR	NR	NR	NR	Recurrent pneumonia, recurrent lower respiratory tract infections	NR	54
	3 m/o	del(9)(q34.3),der(13;14)(q10;q10)	NR	deletion	multi-gene deletion	NR	NR	NR	NR	NR	NR	NR	NR	NR	NR
	NR	del(9)(q34.3q34.3)(D9S325-,D9S2168-)	NR	deletion	multi-gene deletion	NR	NR	NR	NR	NR	NR	NR	NR	NR	NR
	3 y/o	c.2712+1G>A	NR	splice site	loss of function	NR	NR	NR	NR	NR	NR	NR	NR	Recurrent respiratory tract infections	NR	57
	23 y/o	subtelomeric	NR	deletion	multi-gene deletion	NR	NR	NR	NR	NR	NR	NR	NR	Recurrent infections	NR	53
	13 y/o	subtelomeric	NR	deletion	multi-gene deletion	NR	NR	NR	NR	NR	NR	NR	NR	NR	Autoimmune thyroiditis	56
PRDM12	16 y/o	c.516G>C	NR	missense	protein-altering variant	NR	NR	NR	NR	NR	NR	NR	NR	Recurrent infections, skin and bone infections, mandibular osteomyelitis	NR	101
	6 m/o	c.1056_1076dup	p.Ala353_Ala359dup	duplication	protein-altering variant	NR	NR	NR	NR	NR	NR	NR	NR	Skin/bone infections	NR	100
	1 y/o	c.1056_1076dup	p.Ala353_Ala359dup	duplication	protein-altering variant	NR	NR	NR	NR	NR	NR	NR	NR	Skin/bone infections	NR
	6 m/o	c.1056_1076dup	p.Ala353_Ala359dup	duplication	protein-altering variant	NR	NR	NR	NR	NR	NR	NR	NR	Skin/bone infections	NR
	6 m/o	c.1056_1076dup	p.Ala353_Ala359dup	duplication	protein-altering variant	NR	NR	NR	NR	NR	NR	NR	NR	Skin/bone infections	NR
	6 m/o	c.1056_1076dup	p.Ala353_Ala359dup	duplication	protein-altering variant	NR	NR	NR	NR	NR	NR	NR	NR	Skin/bone infections	NR
	6 m/o	c.305T>A	p.Ile102Asn	missense	protein-altering variant	NR	NR	NR	NR	NR	NR	NR	NR	Skin/bone infections	NR
	4 m/o	c.91>T	p.Asp31Tyr	missense	protein-altering variant	NR	NR	NR	NR	NR	NR	NR	NR	Skin/bone infections	NR
	9 m/o	c.516G>C	p.Glu172Asp	missense	protein-altering variant	NR	NR	NR	NR	NR	NR	NR	NR	Skin/bone infections	NR
	NR	c.172dup	p.Ser58Lysfs	missense	protein-altering variant	NR	NR	NR	NR	NR	NR	NR	NR	NR	NR
	1.5 y/o	c.502C>T	p.Arg168Cys	missense	protein-altering variant	NR	NR	NR	NR	NR	NR	NR	NR	Skin/bone infections	NR
	9 m/o	c.866A>T	p.His289Leu	missense	protein-altering variant	NR	NR	NR	NR	NR	NR	NR	NR	Skin/bone infections	NR
	NR	c.502C>T	p.Arg168Cys	missense	protein-altering variant	NR	NR	NR	NR	NR	NR	NR	NR	Skin/bone infections	NR
	NR	c.502C>T	p.Arg168Cys	missense	protein-altering variant	NR	NR	NR	NR	NR	NR	NR	NR	Skin/bone infections	NR
	10 m/o	c.480G>C	p.Trp160Cys	missense	protein-altering variant	NR	NR	NR	NR	NR	NR	NR	NR	Skin/bone infections	NR
	10 m/o	c.480G>C	p.Trp160Cys	missense	protein-altering variant	NR	NR	NR	NR	NR	NR	NR	NR	Skin/bone infections	NR
	3 m/o	c.1059_1076dup	p.Ala354_Ala359dup	duplication	protein-altering variant	NR	NR	NR	NR	NR	NR	NR	NR	Skin/bone infections	NR
	3 m/o	c.1059_1076dup	p.Ala354_Ala359dup	duplication	protein-altering variant	NR	NR	NR	NR	NR	NR	NR	NR	No skin/bone infections	NR
	3 m/o	c.1059_1076dup	p.Ala354_Ala359dup	duplication	protein-altering variant	NR	NR	NR	NR	NR	NR	NR	NR	No skin/bone infections	NR
	6 m/o	c.1059_1076dup	p.Ala354_Ala359dup	duplication	protein-altering variant	NR	NR	NR	NR	NR	NR	NR	NR	No skin/bone infections	NR
	6 m/o	c.1059_1076dup	p.Ala354_Ala359dup	duplication	protein-altering variant	NR	NR	NR	NR	NR	NR	NR	NR	No skin/bone infections	NR
	9 m/o	c.683-1G>A	NR	splice error	loss of function	NR	NR	NR	NR	NR	NR	NR	NR	Skin/bone infections	NR
KMT5B	9 y/o	c.1619G>A	p.Arg540Gln	missense	protein-altering variant	NR	NR	NR	NR	NR	NR	NR	NR	NR	NR	89
	10 y/o	c.725del	p.Leu242Hisfs* 30	frameshift	loss of function	NR	NR	NR	NR	NR	NR	NR	NR	NR	NR
	7 y/o	c.1557_1558del	p.Asn520Serfs* 33	frameshift	loss of function	NR	NR	NR	NR	NR	NR	NR	NR	NR	NR
	19 y/o	c.1166dup	p.Asn389Lysfs*6	frameshift	loss of function	NR	NR	NR	NR	NR	NR	NR	NR	NR	NR
	14 y/o	c.791G>C	p.Trp264Ser	missense	protein-altering variant	NR	NR	NR	NR	NR	NR	NR	NR	Hospitalized for pneumonia, chronic otitis media (50-60 occurrences in the first 8 years)	Asthma at 9 m/o. Significant food allergies, environmental allergies and allergies to medication. Given multiple allergies and infections in early life, patient was eventually diagnosed with CVID at 8 y/o
	9 y/o	c.1538C>T	p.Ala513Val	missense	protein-altering variant	NR	NR	NR	NR	NR	NR	NR	NR	Chicken pox at a young age	NR
	5 y/o	c.977+1G>A	NR	splice-donor mutation	loss of function	NR	NR	NR	NR	NR	NR	NR	NR	NR	NR
DNMT1	NR	c.1635_1637delCAA	NR	in-frame deletion	loss of function	hypo	NR	NR	NR	NR	NR	NR	NR	Recurrent infections, systemic infection associated with acute encephalopathy	CVID, scleroderma spectrum disorder, endocrinopathy	137
DNMT3A	82 y/o	c.856-2A>G	NR	splice site	protein-altering variant	NR	NR	NR	NR	NR	NR	NR	Abnormal NK cell population, 26% of leukocytes	NR	Lymphocytosis, chronic lymphoproliferative disorder of NK cells	138
DNMT3B	10 y/o	c.2166T>A	NR	missense	protein-altering variant	hypo	1225 mg/dL	normal	25 mg/dL	19 mg/dL	normal	normal	NR	Pneumonia, recurrent respiratory tract infections, osteomyelitis, gingivostomatitis, otitis media	ICF	150
	4 m/o	c.2477G>A	NR	missense	protein-altering variant	NR	NR	NR	NR	NR	CD3+: undetectable, CD3+CD4+: undetectable, CD3+CD8+: undetectable, complete absence of CD3+ T cells	CD19+: 832 cells/uL, normal B cell count	CD56+: 107 cells/uL, slight decrease in NK cell count	Pneumonia	SCID, severe neonatal T-cell lymphopenia	148
	5 m/o	c.2477G>A	NR	missense	protein-altering variant	hypo	35 mg/dL	NR	<5 mg/dL	0.3 mg/dL	CD3+: 366 cells/uL, CD3+CD4+: 307 cells/uL, CD3+CD8+: 186 cells/uL, inverted CD4/CD8 ratio	CD19+: 449 cells/uL	CD56+: 29 cells/uL	NR	SCID, severe neonatal T-cell lymphopenia
	16 y/o	Ins 1 bp codon 53 + Alt. splice ∆737-798	NR	compound heterozygous: splice site + frameshift	2x loss of function	absent	4.4 g/L	NR	0.07 g/L	0.2 g/L	CD3+: 83%; CD3+CD4+: 13%; CD3+CD8+: 72%, inverted CD4/CD8 ratio	CD19+: 5%, lack of CD19+CD27+ memory B and plasma cells	NR	Recurrent broncho-pulmonary bacterial infections	ICF	141
	9 y/o	D809G	NR	missense	protein-altering variant	absent	0.06 g/L	NR	0.06 g/L	0.06 g/L	CD3+: 83%; CD3+CD4+: 55%; CD3+CD8+: 21%	CD19+: 7%, lack of CD19+CD27+ memory B and plasma cells	CD56+: 5%	Bacterial colitis and respiratory tract infections
	9 m/o	c.1942G>A	NR	missense	protein-altering variant	absent	178 mg/dL	NR	<0.06 mg/dL	10 mg/dL	CD3+: 75.2%; CD3+CD4+: 30.7%; CD3+CD8+: 20.9%	CD19+: 20.9%	CD16+CD56+: 3.4%	Gastroenteritis, sepsis	thrombocytopenia, anemia	152
	4 y/o	c.2506G>A	p.Val836Met	missense	protein-altering variant	hypo	<1.4 g/L	NR	<0.23	<0.18	normal	normal	normal	Enteroviral encephalitis, lower respiratory tract infection, sepsis cause of death		143
	5 m/o / 14 m/o	c.2177T>G + c.2281G>C	NR	compound heterozygous: missense	2x protein-altering variant	NR	19 mg/dL	NR	<2 mg/dL	<12 mg/dL	CD3+: 61%; CD4+: 48%; CD8+: 10%	CD19+: 35%, CD19+CD27+IgM-IgD-: 0.0%	CD16+CD56+: 4%	Rhinovirus and enterovirus infection, enteroviral meningitis, pneumonia		161
	9 m/o and 18 m/o	c.2426A>G + c.1814T>C	p.Asp809Gly / p.Val605Ala	compound heterozygous: missense	2x protein-altering variant	absent	0.8 g/L	reduced	<0.07 g/L	0.08 g/L	at 1 y/o: CD3+: 3.80 cells/µl; CD4+: 2.90 cells/µl; CD8+: 0.91 cells/µl	CD19+: 725 cells/µl	NR	Upper respiratory tract infection, pneumonia	Neutropenia, anemia, positive antithyroid autoantibodies and biochemical evidence of hypothyroidism and hyperthyroidism	142, 146
	28 y/o	c.2189A>C	NR	missense	protein-altering variant	hypo	140 mg/dL	NR	<10 mg/dL	10 mg/dL	CD3+: 54.3%	CD19+: 29.4%; CD19+CD27+: 0.48%; IgD+CD27+: 0.41%; IgD-CD27+: 0.07%	NR	Recurrent pneumonia, bronchitis, sinusitis	NR	151
	18 y/o	c.2189A>C	NR	missense	protein-altering variant	absent	614 mg/dL	NR	<10 mg/dL	300 mg/dL	NR	NR	NR	Recurrent pneumonia	Arthritis
	15 y/o	c.808T>C	NR	missense	protein-altering variant	absent	155 mg/dL	NR	7 mg/dL	6 mg/dL	CD3+: 69.0%	CD19+: 21.2%; CD19+CD27+: 0.64%; IgD+CD27+: 0.29%; IgD-CD27+: 0.35%	NR	Recurrent pneumonia, bronchitis, otitis media	NR
	13 y/o	c.808T>C	NR	missense	protein-altering variant	absent	175 mg/dL	NR	<4 mg/dl	4 mg/dl	CD3+: 68.0%	CD19+: 25.2%; CD19+CD27+: 1.43%; IgD+CD27+: 0.65%; IgD-CD27+: 0.78%	NR	Recurrent pneumonia, otitis media, skin infection	Neutropenia
	33 y/o	c.2384G>T	NR	missense	protein-altering variant	hypo	1160 mg/dL	NR	3 mg/dL	74 mg/dL	CD3+: 43.8%	CD19+: 6.61%; CD19+CD27+: 4.45%; IgD+CD27+: 3.35%; IgD-CD27+: 1.1%	NR	Recurrent pneumonia, otitis media, urosepsis	Myositis
	29 y/o	c.2384G>T	NR	missense	protein-altering variant	hypo	505 mg/dL	NR	1 mg/dL	72 mg/dL	CD3+: 54.4%	CD19+: 3.33%; CD19+CD27+: 7.29%; IgD+CD27+: 6.44%; IgD-CD27+: 0.85%	NR	Recurrent pneumonia	NR
	4 y/o	c.1988G>T	NR	missense	protein-altering variant	hypo	138 mg/dL	NR	<5 mg/dL	950 mg/dL	CD3+: 81.0%	CD19+: 6.3%; CD19+CD27+: 7.69%; IgD+CD27+: 7.36%; IgD-CD27+: 0.33%	NR	Recurrent otitis media, sepsis	NR
	1.5 y/o	c.1747G>A	NR	missense	protein-altering variant	hypo	2.9 g/L	NR	<0.04 g/L	0.67 g/L	CD3+: 3498 cells/µl; CD4+: 2226 cells/µl; CD8+: 954 cells/µl	CD19+: 689 cells/µl; CD19+CD27+: 2.6%	NR	Respiratory tract infection, pneumonia	NR	153
	8 m/o	c.1964C > T / (c.143-22delC and c.1252 + 13 T > G)	NR	compound heterozgyous: missense + splice site	protein-altering variant + loss of function	hypo	1.3 g/L	NR	0.21 g/L	<0.1 g/L	CD3+: 2336 cells/µl; CD4+: 1440 cells/µl; CD8+: 672 cells/µl	CD19+: 640 cells/µl; CD19+CD27+: 1.3%	NR	Respiratory tract infection, pneumonia, sepsis	NR
	5 y/o	c.2324C>T	NR	missense	protein-altering variant	hypo	3.79 g/L	NR	<0.06 g/L	<0.06 g/L	CD3+: 1133 cells/µl;CD4+: 177 cells/µl; CD8+: 942 cells/µl	CD19+: 250 cells/µl; CD19+CD27+: 1%	NR	Respiratory tract infection, pneumonia	NR
	6 m/o	c.310C.T / c.2162 T>C	NR	compound heterozygous: missense + nonsense	protein-altering variant + loss of function	hypo	0.57 g/L	NR	<0.06 g/L	<0.04 g/L	CD3+: 1650 (1400–11,500); CD4+: 1034 (1000–7200); CD8+: 594 (200–5400)	CD19+: 308 cells/µl; CD19+CD27+: 1%	NR	Respiratory tract infection, pneumonia, sepsis	NR
	16 m/o	1 bp ins codon 53 / (c.2302+13 G>A and c.2302-212T>C) and c.2421-91G>A	NR	compound heterozygous: splice site + frameshift	2x loss of function	hypo	2.82 g/L	NR	0.2 g/L	<0.04 g/L	CD3+: 506 cells/µl; CD4+: 69 cells/µl; CD8+: 414 cells/µl	CD19+: 322 cells/µl	NR	Respiratory tract infection, pneumonia	NR
	6 m/o	c.2450 A>G	NR	missense	protein-altering variant	hypo	0.06 g/L	NR	0.06 g/L	0.06 g/L	CD3+: 4956 cells/µl; CD4+: 3245 cells/µl; CD8+: 1239 cells/µl	CD19+: 885 cells/µl; CD19+CD27+: 0.2%	NR	Respiratory tract infection, pneumonia, meningitis	NR
	2 m/o	c.1747G>A	NR	missense	protein-altering variant	hypo	2.87 g/L	NR	<0.05 g/L	<0.05 g/L	CD3+: 2432 cells/µl; CD4+: 1952 ; CD8+: 384 cells/µl	CD19+: 512cells/µl; CD19+CD27+: <1%	NR	No infection susceptibility	NR
	1,5 y/o	c.1987G>A / c.2177T>G	p.Gly663Ser / p.Val726Gly	compound heterozygous: missense	2x protein-altering variant	hypo	0.17 g/L	NR	<0.06 g/L	0.07 g/L	NR	NR	NR	8/13 in the whole cohort had otitis media, 16/16 bronchopneumonia, 5 sepsis, 4 candida, 2 pneumocystis jerovici infections	NR	146
	11 y/o	c.2441A>G / c.2452G>A	p.His814Arg / p.Val818Met	compound heterozygous: missense	2x protein-altering variant	hypo	16.7 g/L	NR	<0.06 g/L	3.86 g/L	NR	NR	NR		NR
	0.5 y/o	c.1807G>A / c.2421-11G>A	p.Arg603Thr / p.Glu806_R807insSerThrPro	NR	protein-altering variant + loss of function	hypo	1.19 g/L	NR	<0.06 g/L	0.11 g/L	NR	NR	NR		NR
	1,5 y/o	1 bp ins codon 53 / c.2301 þ 139G>A and c.2302-212T>C and c.2421-91G>A	p.fs*158 / p.Pro746_Arg807del	NR	2x loss of function	hypo	4.4 g/L	NR	<0.06 g/L	0.98 g/L	NR	NR	NR		NR
	1 y/o	c.2177T>G	p.Val726Gly	missense	protein-altering variant	NR	<0.45 g/L	NR	<0.06 g/L	<0.05 g/L	at 1 y/o: CD3+: 2450 cells/µl ; CD4+: 1650 cells/µl ; CD8+: 480 cells/µl	CD19+: 480 cells/µl	NR		NR
	0.5 y/o	c.2177T>G	p.Val726Gly	missense	protein-altering variant	NR	Ig substitution	NR	<0.06 g/L	<0.05 g/L	at 2 y/o: CD3+: 1450 cells/µl; CD4+: 950 cells/µl ; CD8+: 440 cells/µl	CD19+: 390 cells/µl	CD56+: 90 cells/µl		Neutropenia and thrombocytopenia in the seconde decade, B- and T-cells were decreased as well
	6 y/o	c.1817T>C & c.610C>T	p.Val606Ala / p.Gln204*	compound heterozygous: missense + nonsense	protein-altering variant + loss of function	NR	hypo	NR	hypo	hypo	NR	NR			NR
	5 y/o	c.2296G>C (heterozygous)	p.Ala766Pro	missense	protein-altering variant	NR	0.6 g/L	NR	<0.06 g/L	1.4 g/L	at 5 y/o: CD3+: 870 cells/µl; CD4+: 560 cells/µl ; CD8+: 330 cells/µl	NR	CD56+: 160 cells/µl		Neutropenia and thrombocytopenia in the seconde decade, B- and T-cells were decreased as well
	1 y/o	c.2421-11G>A	p.Glu806_Arg807insSerThrPro	NR	loss of function	NR	<0.45 g/L	NR	<0.06 g/L	0.05 g/L	at 1 y/o: CD3+: 1800 cells/µl ; CD4+: 1040 cells/µl ; CD8+: 620 cells/µl	CD19+: 60 cells/µl	CD56+: 60 cells/µl		NR
	3 y/o	c.2096T>G / c.160C>T	p.Val699Gly / p.Arg54*	compound heterozygous: missense + nonsense	protein-altering variant + loss of function	NR	<0.45 g/L	NR	<0.06 g/L	0.13 g/L	at 3 y/o: CD3+: 1450 cells/µl ; CD4+: 820 cells/µl ; CD8+: 660 cells/µl	CD19+: 180 cells/µl	NR		Neutropenia and thrombocytopenia in the seconde decade, B- and T-cells were decreased as well
	16 y/o	c.88C>T / c.2519G>A	p.Gln30* / p.Arg832Gln	compound heterozygous: missense + nonsense	protein-altering variant + loss of function	NR	Ig substitution	NR	<0.32 g/L	<0.20 g/L	NR	NR	NR		NR
	NR	c.1754C>T	p.Ala585Val	missense	protein-altering variant	NR	hypo	NR	hypo	hypo	NR	NR	NR		NR
	6 m/o to 4 y/o	c.2397-11G>A	p.Glu806_Arg807insSerThrPro	splice site	loss of function	absent	Ig substitution	NR	<0.05 g/L	<0.04 g/L	at 0.1 y/o: CD3+: 4780 cells/µl ; CD4+: 3600 cells/µl ; CD8+: 1260 cells/µl ; CD3+: 2480 cells/µl	CD19+: 750 cells/µl; CD19+: 950 cells/µl	CD56+: 0.20 (0.2-1.4) (all cell count at x10^9/L)	Campylobacter lari infection, postinfectious enteropathy, meningitis	Vitiligo, autoimmune hypothyroidism	142, 146
	1 y/o	c.808T>C	p.Ser270Pro	missense	protein-altering variant	NR	1.55 g/L	NR	0.07 g/L	0.06 g/L	NR	NR	NR	NR	NR	146
	< 1 y/o	c.808T>C	p.Ser270Pro	missense	protein-altering variant	NR	1.75 g/L	NR	<0.06 g/L	0.04 g/L	NR	NR	NR	NR	NR
	< 1 y/o	c.2476C>T	p.Arg826Cys	missense	protein-altering variant	NR	Ig substitution	NR	<0.06 g/L	<0.05 g/L	at 7 y/o: CD3+: 230 cells/µl; CD4+: 160 cells/µl; CD8+: 620 cells/µl	CD19+: 720 cells/µl	CD56+: 870 cells/µl	NR	Acute lymphoblastic leukemia
	16 y/o	c.2292G>T / c.2342_2343del No	p.Arg764Ser / p.Ile781Lysfs*23	compound heterozygous: missense + frameshift	protein-altering variant + loss of function	NR	Ig substitution	NR	0.10 g/L	<0.05 g/L	at 16 y/o: CD3+: 360 cells/µl; CD4+: 130 cells/µl ; CD8+: 220 cells/µl	NR	NR	NR	Neutropenia and thrombocytopenia in the seconde decade, B- and T-cells were decreased as well
	0.5 y/o	c.2450A>G	p.Asp817Gly	missense	protein-altering variant	NR	<0.45 g/L	NR	0.06 g/L	0.06 g/L	NR	NR	NR	NR	NR
	NR	c.2450A>G	p.Asp817Gly	missense	protein-altering variant	NR	NR	NR	NR	NR	NR	NR	NR	Peritonitis, sepsis cause of death	NR
	NR	c.2450A>G	p.Asp817Gly	missense	protein-altering variant	NR	NR	NR	NR	NR	NR	NR	NR	Sepsis cause of death	NR
	8 y/o	c.1918G>C	p.Gly640Arg	missense	protein-altering variant	NR	Ig substitution	NR	<0.06 g/L	0.12 g/L	NR	NR	NR	NR	NR
	20 y/o	2 mutations	p.Gln42* / p.Arg832Gln	nonsense + missense	protein-altering variant + loss of function	hypo	at 3 y/o: 628 mg/dL	NR	at 3 y/o: < 32 mg/dL	at 3 y/o: < 20 mg/dL	CD3+: 80%	CD19+: 10%	NR	Reccurent infectious disease in childhood	NR	144
	4 y/o	46,XX,del(5)(p14p14) de novo.ish.del(5)(p14p14)(wcp5þ, D5S23þ)	p.Ser282Pro	missense	protein-altering variant	NR	at 1 y/o: 155 mg/dL and Ig substitution	NR	at 1 y/o: 7 mg/dL	at 1 y/o: 6 mg/dL	CD3+: 67%	CD19+: 28%	NR	Recurrent ear infections in infancy	NR
	11 m/o	NR	p.Ser282Pro	missense	protein-altering variant	NR	175 mg/dL and Ig substitution	NR	<4 mg/dl	4 mg/dL	NR	NR	NR	Bronchiolitis in his neonatal period	NR
	1.5 y/o	c.1753G>A	p. Ala585Thr	homozygous missense mutation	protein-altering variant	NR	at 1.5y/o: 199mg/dL	NR	undetectable	at 1.7 y/o: 17.5 mg/dL; at 1.5 y/o and 2.9 y/o: undetectable	CD3+: at 1.7y/o: 393 cells/µl, at 2.4y/o: 342 cells/µl; CD4+: at 1.7y/o: 203 cells/µl, 2.4y/o: 103 cells/µl; CD8+: at 1.7y/o: 171 cells/µl, 2.4y/o: 222 cells/µl; T cells decreased over time, CD4 to CD8 ratio was normal at 1.7 y/o (1.18), but reversed at 2.4 y/o (0.46)	reduced	NR	Recurrent respiratory infections, hospitalized several times for pneumonia, sepsis with septic shock, possibly iatrogenic infections, with Staphylococcus epidermidis and Candida parapsilosis, were successfully treated with antibiotics and antifungals.	NR	145
	23 y/o	c.1754C>T	p.Ala585Val	homozygous missense	protein-altering variant	hypo	at 4 m/o: 116 mg/dL	NR	at 4 m/o: 12 mg/dL	at 4 m/o: 3 mg/dL	at 15 y/o: CD3+: 578 cells/µl, CD4+: 105 cells/µl, CD8+: 424 cells/µl	at 15y/o: CD19+: 3 cells/µl, naïve B cell: 57 %, non-switched memory B cells: 3.1 %, switched memory B cells: 2.01 %, activated CD21lowCD38low B cells: 26 %	at 15y/o: 10 cells/µl	Recurrent otitis media, sinusitis, bronchiolitis and pneumonia, Streptococcus pneumonia and Pseudomonas aeruginosa in sputum culture, bronchiectasis	Hyperpigmentation, pancytopenia	154
	13 y/o	c.2003C>T	p.Thr668Ile	homozygous missense	protein-altering variant	NR	at 72 m/o: 204 mg/dL	NR	at 72 m/o: <6 mg/dL	at 72 m/o: <4 mg/dL	at 12.4 y/o: CD3+: 552 cells/µl, CD4+: 210 cells/µl, CD8+: 304 cells/µl	at 12.4y/o: CD19+: 158 cells/µl, naïve B cell: 99 %, non-switched memory B cells: 0.6 %, switched memory B cells: 0 %, activated CD21lowCD38low B cells: 2 %	at 12.4y/o: 46 cells/µl	Recurrent otitis media, recurrent bronchiolitis, recurrent pneumonia, sinusitis, mastoiditis	ITP, AIHA, hepatitis, without detectable antibodies, dermatitis
	5 y/o	c.2009G>A	p.Arg670Gln	homozygous missense	protein-altering variant	NR	at 10 m/o: 66 mg/dL	NR	at 10 m/o: < 2 mg/dL	at 10 m/o: <10 mg/dL	at 4.5 y/o: CD3+: 2422 cells/µl, CD4+: 949 cells/µl, CD8+: 1199 cells/µl	at 4.5y/o: CD19+: 375 cells/µl, naïve B cell: 80.6 %, non-switched memory B cells: 15.5 %, switched memory B cells: 1 %, activated CD21lowCD38low B cells: 2.4 %	at 4.5y/o: 41 cells/µl	Recurrent bronchiolitis, recurrent pneumonia, CMV pneumonia	NR
	11 y/o	c.2009G>A	p.Arg670Gln	homozygous missense	protein-altering variant	NR	at 12 m/o: 134 mg/dL	NR	at 12 m/o: 26 mg/dL	at 12 m/o: 17 mg/dL	at 10.6 y/o: CD3+: 1002 cells/µl, CD4+: 530 cells/µl, CD8+: 410 cells/µl	at 10.6y/o: CD19+: 82 cells/µl, naïve B cell: 87.2 %, non-switched memory B cells: 4.7 %, switched memory B cells: 3.9 %, activated CD21lowCD38low B cells: 11.4 %	at 10.6y/o: 115 cells/µl	Otitis media, recurrent bronchiolitis, recurrent pneumonia, CMV pneumonia	NR
	10 y/o	c.2009G>A	p.Arg670Gln	homozygous missense	protein-altering variant	NR	at 14 m/o: <6 mg/dL	NR	at 14 m/o: <24 mg/dL	at 14 m/o: <16 mg/dL	at 9 y/o: CD3+: 1896 cells/µl, CD4+: 778 cells/µl, CD8+: 1023 cells/µl	at 9y/o: CD19+: 134 cells/µl, naïve B cell: 98.8 %, non-switched memory B cells: 5.8 %, switched memory B cells: 2.65 %, activated CD21lowCD38low B cells: 15.7 %	at 9y/o: 37 cells/µl	Recurrent otitis media	NR
	6 y/o	c.2009G>A	p.Arg670Gln	homozygous missense	protein-altering variant	NR	at 3 m/o: 167 mg/dL	NR	at 3 m/o: <6 mg/dL	at 3 m/o: <5mg/dL	at 5.6 y/o: CD3+: 1668, CD4+: 997, CD8+: 554; all (count/mm3)	at 5.6y/o: CD19+: 408 cells/µl, naïve B cell: 86.8 %, non-switched memory B cells: 2.2 %, switched memory B cells: 4.1 %, activated CD21lowCD38low B cells: 5.3 %	at 5.6y/o: 87 cells/µl	Recurrent bronchiolitis, recurrent pneumonia	NR
	6 y/o	c.2009G>A	p.Arg670Gln	homozygous missense	protein-altering variant	NR	at 3 m/o: 168 mg/dL	NR	at 3 m/o: 26 mg/dL	at 3 m/o: 17 mg/dL	at 5.9 y/o: CD3+: 1914 cells/µl, CD4+: 926 cells/µl, CD8+: 906 cells/µl	at 5.9y/o: CD19+: 192 (count/mm3), naïve B cell: 75.2 %, non-switched memory B cells: 4.5 % (↓), switched memory B cells: 4.3 % (↓), activated CD21lowCD38low B cells: 4.0 %	at 5.9y/o: 65 cells/µl	Recurrent bronchiolitis, recurrent pneumonia	NR
	4 y/o	c.2009G>A	p.Arg670Gln	homozygous missense	protein-altering variant	NR	at 11 m/o: 109 mg/dL	NR	at 11 m/o: <5 mg/dL	at 11 m/o: 13 mg/dL	at 4.8 y/o: CD3+: 3655 cells/µl, CD4+: 2492 cells/µl, CD8+: 947 cells/µl	at 4.8y/o: CD19+: 360 (count/mm3), naïve B cell: 93.5, non-switched memory B cells: 0.9 % (↓), switched memory B cells: 0.3 % (↓), activated CD21lowCD38low B cells: 4.6 %	at 4.8y/o: 362 cells/µl	Recurrent bronchiolitis, recurrent pneumonia, osteomyelitis	NR
	4 y/o	c.2009G>A	p.Arg670Gln	homozygous missense	protein-altering variant	NR	at 15 m/o: 454 mg/dL	NR	at 15 m/o: 2 mg/dL	at 15 m/o: 11 mg/dL	at 3.6 y/o: CD3+: 3107 cells/µl, CD4+: 1621 cells/µl, CD8+: 1268 cells/µl	at 3.6y/o: CD19+: 681 cells/µl, naïve B cell: 90.2, non-switched memory B cells: 0.8 %, switched memory B cells: 0.6 %, CD21lowCD38low B cells: 0.8 %	at 3.6y/o: 41 cells/µl	Recurrent bronchiolitis, recurrent pneumonia	NR
	20 m/o to 15.8 y/o	c.1805 T>C	p.Val602Ala	homozygous missense	protein-altering variant	hypo	at 20 m/o: 146 mg/dL (500–1200)	NR	at 20 m/o: 22 mg/dL (40–110)	at 20 m/o: 26 mg/dL (43–240)	at 20 m/o: CD3+: 39% ; CD3+CD4+: 6.6% ; CD3+CD8+: 19.8% ; at 15.8 y/o: CD3+: 2427 cells/µl, CD4+: 1363 cells/µl, CD8+: 1050 cells/µl	at 20m/o: CD19+: 24% ; at 7y/o: CD19+: 9%, CD19+ CD27- IgD+ (naive B-cells): 95%, CD19+CD27+ (memory B-cells): 0%, CD19+CD27+ IgD+ (nonswitched B-cells): 3%, CD19+CD27+ IgD- (switched B-cells): 0%; at 15.8y/o: CD19+: 93 cells/µl, naïve B cell: 85.3 %, non-switched memory B cells: 4.6 %, switched memory B cells: 2.1 %, activated CD21lowCD38low B cells: 2.1 %	CD16+CD56+: 9.6% (4–15); at 15.8y/o: 222 (count/mm3); at 15.8y/o: CD19+: 93 (count/mm3), naïve B cell: 85.3 %, non-switched memory B cells: 4.6 %, switched memory B cells: 2.1 %, activated CD21lowCD38low B cells: 2.1 %	Recurrent lower airway tract infections, recurrent pneumonia, recurrent bronchiolitis, gastroenteritis, urinary tract infections	NR	147, 154
